# Supplementary material for: Renal Cyst Formation in Fh1-Deficient Mice Is Independent of the Hif/Phd Pathway: Roles for Fumarate in KEAP1 Succination and Nrf2 Signaling
Source: Cancer Cell. 2011 Oct 18;20(4):524–37. doi: 10.1016/j.ccr.2011.09.006 (PMC3202623; doi:10.1016/j.ccr.2011.09.006)
Supplement: Document S2. Table S1 [file mmc2.xls]

## Sheet: ANOVA
# Notes : Fold change >= 2.0
#Entity List : Oneway ANOVA, p<0.05
#Interpretation : Groups
#Pairing option : Pairs of conditions
#Condition pairs :
#[FH_Hif1 DoubleKnockouts] vs [FH Knockout]
#[FH Knockout] vs [WT]
#[FH_Hif1 DoubleKnockouts] vs [WT]
#Minimum number of pairs:1 out of 3 condition pairs.
# Technology : Illumina.SingleColor.MouseWG-6_V2_0_R0_11278593_A
ProbeID	Fold change([Fh1_Hif1 DoubleKnockouts] vs [FH Knockout])	Regulation([Fh1_Hif1 DoubleKnockouts] vs [FH Knockout])	Fold change([Fh1 Knockout] vs [WT])	Regulation([Fh1 Knockout] vs [WT])	Fold change([Fh1_Hif1 DoubleKnockouts] vs [WT])	Regulation([Fh1_Hif1 DoubleKnockouts] vs [WT])	[FH Knockout](raw)	[FH_Hif1 DoubleKnockouts](raw)	[WT](raw)	Symbol	Entrez_Gene_ID	Definition	Probe_Id
4220037	3.11186	up	27.554	up	85.7444	up	7810.22	21958.8	193.725	Sprr2g	20761	Mus musculus small proline-rich protein 2G (Sprr2g), mRNA.	ILMN_2603791
4890626	2.48069	up	21.6904	up	53.8072	up	17130.1	37772.8	567.55	Lcn2	16819	Mus musculus lipocalin 2 (Lcn2), mRNA.	ILMN_2712075
460403	1.73399	up	16.8852	up	29.2787	up	6235.7	10924	268.725	Gsta1	14857	Mus musculus glutathione S-transferase, alpha 1 (Ya) (Gsta1), mRNA.	ILMN_1231997
4860753	7.52616	down	14.0711	up	1.86963	up	3686.75	453.8	183.1	4930583H14Rik	67749	Mus musculus RIKEN cDNA 4930583H14 gene (4930583H14Rik), mRNA.	ILMN_1250001
6960441	2.14561	up	12.6452	up	27.1316	up	12134.4	23838.2	687.75	Cbr3	109857	Mus musculus carbonyl reductase 3 (Cbr3), mRNA.	ILMN_2896768
2360474	1.10669	up	9.98306	up	11.0482	up	5159.85	5230.55	368.7	EG638695	638695	Mus musculus predicted gene, EG638695 (EG638695), mRNA.	ILMN_2809443
2230411	2.04478	up	9.25156	up	18.9174	up	4461.12	8289.1	333.55	Cbr3	109857	Mus musculus carbonyl reductase 3 (Cbr3), mRNA.	ILMN_2608811
4280056	2.01776	up	8.39891	up	16.947	up	2960	6070.15	259.65	Trib3			ILMN_1225528
6520129	1.08716	up	8.16837	up	8.88031	up	13882.1	14592.1	1239.47	Atf5	107503	Mus musculus activating transcription factor 5 (Atf5), mRNA.	ILMN_2646985
5340064	1.1936	up	8.02541	down	6.72372	down	3627.72	3376.03	16724.7	Pvalb			ILMN_1218223
650524	2.20667	up	7.84	up	17.3003	up	7223.95	14322.6	647.375	Gdf15	23886	Mus musculus growth differentiation factor 15 (Gdf15), mRNA.	ILMN_2735350
7320685	1.05203	up	7.78971	up	8.19502	up	3830.75	3775.28	348.35	Akr1b8	14187	Mus musculus aldo-keto reductase family 1, member B8 (Akr1b8), mRNA.	ILMN_1219188
2140136	1.00081	up	7.34806	up	7.35402	up	2946.9	3706.65	299.95	Hk2	15277	Mus musculus hexokinase 2 (Hk2), mRNA.	ILMN_1239397
2760669	4.60302	up	7.06137	up	32.5036	up	1954.12	8022.62	171.475	Sprr2f			ILMN_2695944
2940592	1.48199	up	6.82034	up	10.1077	up	13906.4	20319.1	1668.52	Gsta1	14857	Mus musculus glutathione S-transferase, alpha 1 (Ya) (Gsta1), mRNA.	ILMN_2979237
7560747	1.00905	down	6.32404	up	6.26731	up	2486.47	2383.28	291.325	Aldh1l2	216188	Mus musculus aldehyde dehydrogenase 1 family, member L2 (Aldh1l2), mRNA.	ILMN_2898319
3310138	1.0539	up	6.29564	up	6.63496	up	3921.3	4465.85	445.025	Ugt1a9			ILMN_2515982
3130630	1.32019	up	5.86095	up	7.73754	up	4083.28	5115.68	510.55	Cdkn1a	12575	Mus musculus cyclin-dependent kinase inhibitor 1A (P21) (Cdkn1a), mRNA.	ILMN_2634083
2120537	2.29831	up	5.77952	up	13.2832	up	1219.22	2890.78	156.075	C730031G17	243085	Mus musculus UDP glucuronosyltransferase 2 family, polypeptide B35 (Ugt2b35), mRNA.	ILMN_1236727
360348	1.34502	up	5.67859	up	7.63784	up	13347.5	16299.3	1810.33	Gsta4	14860	Mus musculus glutathione S-transferase, alpha 4 (Gsta4), mRNA.	ILMN_2892441
1990373	2.15682	up	5.47538	up	11.8094	up	1270	2659.85	162.5	Areg	11839	Mus musculus amphiregulin (Areg), mRNA.	ILMN_1238547
3800446	1.02668	up	5.29784	up	5.43918	up	3027.05	3243.62	408.825	Ugt1a6a	94284	Mus musculus UDP glucuronosyltransferase 1 family, polypeptide A6A (Ugt1a6a), mRNA.	ILMN_1212835
5050463	1.00462	up	5.24248	up	5.26669	up	3153.55	2982.95	436.725	Hmox1	15368	Mus musculus heme oxygenase (decycling) 1 (Hmox1), mRNA.	ILMN_2788073
4570754	1.57101	down	5.13995	down	8.07493	down	11397.1	6315.5	38850.6	Egf	13645	Mus musculus epidermal growth factor (Egf), mRNA.	ILMN_2684104
540300	1.24686	up	5.11527	up	6.37805	up	2443.55	2696.08	317	1810008K03Rik	69065	Mus musculus ChaC, cation transport regulator-like 1 (E. coli) (Chac1), mRNA.	ILMN_2617468
2510008	1.1612	up	5.02115	up	5.83054	up	2839	2974.45	387.95	Fbxo2	230904	Mus musculus F-box protein 2 (Fbxo2), mRNA.	ILMN_2822825
1500497	1.22035	up	5.00524	up	6.10815	up	4933.88	5655.82	733.55	Ddit3	13198	Mus musculus DNA-damage inducible transcript 3 (Ddit3), mRNA.	ILMN_2652909
3370669	1.08359	up	4.67594	up	5.06682	up	2328.07	2540.62	352.7	Ugt1a6a	94284	Mus musculus UDP glucuronosyltransferase 1 family, polypeptide A6A (Ugt1a6a), mRNA.	ILMN_2418855
620241	3.17618	up	4.35224	up	13.8235	up	1326.88	4075.8	224.95	Adh7	11529	Mus musculus alcohol dehydrogenase 7 (class IV), mu or sigma polypeptide (Adh7), mRNA.	ILMN_2621448
1260164	1.51849	up	4.33107	up	6.5767	up	5633.22	8308.45	1145.67	Asns	27053	Mus musculus asparagine synthetase (Asns), mRNA.	ILMN_2643513
4880193	1.32478	up	4.20694	up	5.57327	up	12398.7	16151.6	2176.88	Abcc4			ILMN_2621708
60750	1.24635	down	4.19309	down	5.22605	down	304.1	223.05	934.325	0610005K03Rik			ILMN_1248788
1240424	1.40707	up	4.17509	up	5.87463	up	18156.6	24424.4	3348.4	Nupr1	56312	Mus musculus nuclear protein 1 (Nupr1), mRNA.	ILMN_2742042
6560093	1.45169	up	4.15177	up	6.02709	up	2802.6	3928.03	491.625	Sprr1a	20753	Mus musculus small proline-rich protein 1A (Sprr1a), mRNA.	ILMN_2975250
5270056	3.10108	up	4.11055	up	12.7471	up	988.075	2738.72	164.325	Sftpd	20390	Mus musculus surfactant associated protein D (Sftpd), mRNA.	ILMN_1244169
1230605	1.34752	up	4.10238	up	5.52804	up	3585.93	4487.8	633.85	Ddit3	13198	Mus musculus DNA-damage inducible transcript 3 (Ddit3), mRNA.	ILMN_2927373
520470	2.08742	up	4.09664	up	8.55142	up	966.3	1959.3	167.85	Slc7a11	26570	Mus musculus solute carrier family 7 (cationic amino acid transporter, y+ system), member 11 (Slc7a11), mRNA.	ILMN_2948143
4180605	1.39748	down	4.03698	down	5.64158	down	282.925	185.725	832	LOC224058			ILMN_2529874
6480707	2.21601	down	4.02701	up	1.81723	up	2126.85	901.025	380.6	Gpi1			ILMN_2430422
5860347	1.81783	up	3.9131	up	7.11335	up	6434.73	10977.6	1179.05	C3			ILMN_2759484
4280402	1.44657	up	3.81826	up	5.52339	up	15163.4	19950.9	2820.15	Ephx1	13849	Mus musculus epoxide hydrolase 1, microsomal (Ephx1), mRNA.	ILMN_2664224
5810470	1.46732	up	3.79108	up	5.56274	up	2812.7	3891.15	559.675	Aldh1a1			ILMN_1222734
4210121	1.41965	up	3.77105	up	5.35356	up	2908.32	3868.28	586.775	Mthfd2			ILMN_2769136
60324	1.89002	up	3.5703	up	6.74793	up	1099	1632.12	183.725	Cdsn	386463	Mus musculus corneodesmosin (Cdsn), mRNA.	ILMN_2796382
5560138	2.22222	up	3.52917	up	7.84257	up	4658.2	9424.4	938.95	Cldn4	12740	Mus musculus claudin 4 (Cldn4), mRNA.	ILMN_1223949
1090767	1.05124	up	3.43579	up	3.61183	up	1207.88	1156.85	246	Eno2	13807	Mus musculus enolase 2, gamma neuronal (Eno2), mRNA.	ILMN_2763002
1010435	1.01055	down	3.42719	up	3.39141	up	27182.8	25811.5	6169.7	Gsto1	14873	Mus musculus glutathione S-transferase omega 1 (Gsto1), mRNA.	ILMN_1254523
4540372	1.18448	down	3.41425	up	2.88248	up	1183.38	938.525	254.875	Inhbb			ILMN_2653725
4010673	1.33891	up	3.30699	up	4.42775	up	10204	13130.7	2250.97	Nqo1			ILMN_2726371
4120255	1.02142	up	3.30129	up	3.37202	up	3006.8	2864.28	673.375	Pla2g7	27226	Mus musculus phospholipase A2, group VII (platelet-activating factor acetylhydrolase, plasma) (Pla2g7), mRNA.	ILMN_2692696
7510020	1.04254	down	3.25955	up	3.12654	up	15102.1	13701.2	3317.03	Ifit3	15959	Mus musculus interferon-induced protein with tetratricopeptide repeats 3 (Ifit3), mRNA.	ILMN_2944666
2320626	1.4106	up	3.23827	up	4.56791	up	1436.08	1936.88	339.8	Asns	27053	Mus musculus asparagine synthetase (Asns), mRNA.	ILMN_3006123
2480296	1.33217	up	3.20273	up	4.26657	up	1249.52	1554.6	287.775	Ccl8	20307	Mus musculus chemokine (C-C motif) ligand 8 (Ccl8), mRNA.	ILMN_1238886
1240168	1.84368	down	3.17626	up	1.72278	up	2758.33	1391.45	631.95	Defb42	619548	Mus musculus defensin beta 42 (Defb42), mRNA.	ILMN_2876755
6200397	1.23866	up	3.12241	up	3.86759	up	2929.45	3447.67	698.3	Lhfpl2	218454	Mus musculus lipoma HMGIC fusion partner-like 2 (Lhfpl2), mRNA.	ILMN_2721357
5360736	1.15848	up	3.09886	up	3.58998	up	1909.33	2199.4	453.575	Pappa			ILMN_2630646
1710066	2.45223	up	3.08713	up	7.57037	up	1604.28	3775.5	392.4	Apoc1	11812	Mus musculus apolipoprotein C-I (Apoc1), mRNA.	ILMN_2599794
7040491	1.30907	up	3.06401	up	4.01101	up	1663.25	2065.75	400.775	Cdkn1a	12575	Mus musculus cyclin-dependent kinase inhibitor 1A (P21) (Cdkn1a), mRNA.	ILMN_2846775
5090221	1.21855	down	3.06037	up	2.51149	up	1582.8	1244.22	380.3	Ddx26			ILMN_2576590
940541	1.80632	up	3.05835	up	5.52436	up	760.55	1287.33	177.15	Msr2			ILMN_2770968
510474	1.30346	up	3.03635	up	3.95774	up	32613.7	39885.8	7759.32	Lgals3	16854	Mus musculus lectin, galactose binding, soluble 3 (Lgals3), mRNA.	ILMN_1223317
730754	1.88941	up	2.9926	up	5.65425	up	1174.03	2077.45	284.475	Neurl			ILMN_2625940
10364	1.02926	up	2.9751	up	3.06214	up	11511.5	11714.4	3106.18	Dp1l1	70335	Mus musculus receptor accessory protein 6 (Reep6), mRNA.	ILMN_2661650
2690743	1.13628	down	2.91718	down	3.31475	down	744	606.525	1580.12	Shd	20420	Mus musculus src homology 2 domain-containing transforming protein D (Shd), mRNA.	ILMN_2858666
1740497	2.47002	down	2.91183	up	1.17887	up	1359.9	519.55	337.575	2310006J04Rik			ILMN_2595857
290328	1.87629	up	2.83745	up	5.32387	up	1676.4	3077.75	438.4	Phlda3	27280	Mus musculus pleckstrin homology-like domain, family A, member 3 (Phlda3), mRNA.	ILMN_2923607
2450347	1.47208	up	2.80409	up	4.12784	up	803.05	1235.9	206.625	Serpina3n	20716	Mus musculus serine (or cysteine) peptidase inhibitor, clade A, member 3N (Serpina3n), mRNA.	ILMN_1246800
1710162	1.31824	up	2.78869	up	3.67615	up	4800.48	6127.7	1295.83	Fer1l3			ILMN_1223416
6290427	2.4502	down	2.78181	up	1.13534	up	870.15	317.75	218.625	Pdxp			ILMN_1228470
4180437	1.69959	up	2.74963	up	4.67325	up	2066.82	3272.22	542.525	Slc7a5	20539	Mus musculus solute carrier family 7 (cationic amino acid transporter, y+ system), member 5 (Slc7a5), mRNA.	ILMN_2711948
290110	1.53778	down	2.74485	up	1.78495	up	6144.45	3851.53	1639.77	Pfkp			ILMN_1237695
5260053	1.55949	up	2.74355	down	1.75926	down	291.575	438.775	612.925	Sprr2a			ILMN_2657431
610463	1.30871	up	2.73907	up	3.58466	up	8604.65	11006.6	2348.72	Npn3	76650	Mus musculus sulfiredoxin 1 homolog (S. cerevisiae) (Srxn1), mRNA.	ILMN_2677772
4670228	1.08089	up	2.73008	up	2.95093	up	753.025	806.775	205.8	Gpnmb	93695	Mus musculus glycoprotein (transmembrane) nmb (Gpnmb), mRNA.	ILMN_2648669
270341	1.31449	down	2.70942	up	2.06119	up	14042	10285.2	3807.75	Emb	13723	Mus musculus embigin (Emb), mRNA.	ILMN_1218799
1170706	1.46339	up	2.70766	up	3.96237	up	739.15	1053.05	200.225	Krt1-19			ILMN_2614462
6420474	1.12438	up	2.69853	up	3.03418	up	714.125	763.325	193.525	LOC384505			ILMN_2539764
7040367	1.12487	up	2.69155	down	2.39276	down	166.325	175.725	332.9	0710005M24Rik	76897	Mus musculus RIKEN cDNA 0710005M24 gene (0710005M24Rik), mRNA.	ILMN_1236932
2750326	1.25672	down	2.68645	up	2.13766	up	5740.65	4351.98	1545.25	Egln3	112407	Mus musculus EGL nine homolog 3 (C. elegans) (Egln3), mRNA.	ILMN_2605819
240615	1.20869	up	2.68057	up	3.23996	up	8851.98	9858.55	2411	Eif4ebp1			ILMN_2670398
5550240	1.8957	up	2.66795	up	5.05762	up	2589.68	4644	731.925	Cdkn2b			ILMN_1227240
4260068	1.15191	down	2.6518	up	2.30208	up	1573.6	1302.25	434.9	2610016A17Rik			ILMN_2512463
6350044	1.08482	up	2.6218	up	2.84418	up	11002.6	11091.7	3050.45	Slc2a1	20525	Mus musculus solute carrier family 2 (facilitated glucose transporter), member 1 (Slc2a1), mRNA.	ILMN_1258159
1980021	2.00128	up	2.56706	up	5.1374	up	1292.47	2462.95	368.45	Phlda3	27280	Mus musculus pleckstrin homology-like domain, family A, member 3 (Phlda3), mRNA.	ILMN_2628567
4150037	1.82525	up	2.54665	up	4.64826	up	5790.65	9908.23	1655.52	Aqp2	11827	Mus musculus aquaporin 2 (Aqp2), mRNA.	ILMN_2794276
3780291	1.18636	down	2.54122	up	2.14203	up	25453	19956.8	7218.82	Pkm2	18746	Mus musculus pyruvate kinase, muscle (Pkm2), mRNA. XM_979725 XM_979753 XM_979779 XM_979805 XM_979833 XM_979863 XM_979890 XM_979922 XM_979949	ILMN_2756041
4610192	1.1812	down	2.52539	up	2.13798	up	2437.28	1930.4	703.6	Pkm2			ILMN_2723860
4830148	1.18825	down	2.51428	down	2.9876	down	324.45	261.4	623.375	Corin	53419	Mus musculus corin (Corin), mRNA.	ILMN_1236136
3130288	1.49362	up	2.5117	up	3.75153	up	2242.92	3141.3	648.35	Aldh1a7			ILMN_1218981
5810367	1.05756	up	2.48451	up	2.62751	up	566.875	577.025	169.15	Aldh1l2	216188	Mus musculus aldehyde dehydrogenase 1 family, member L2 (Aldh1l2), mRNA.	ILMN_2757008
1770541	1.20562	up	2.47932	up	2.98913	up	4289.43	4952.53	1258	Tnfrsf12a	27279	Mus musculus tumor necrosis factor receptor superfamily, member 12a (Tnfrsf12a), mRNA.	ILMN_2424299
6250494	1.10426	up	2.47591	up	2.73403	up	5799.6	5959.82	1726.65	Cp	12870	Mus musculus ceruloplasmin (Cp), transcript variant 2, mRNA.	ILMN_3083163
3990324	2.17205	down	2.47364	up	1.13885	up	3676.38	1545.48	1064.78	Pdk1			ILMN_1229318
2600017	1.30305	down	2.46693	down	3.21453	down	8383.2	5562.35	14144.9	9230106L14Rik			ILMN_1259467
460594	1.45287	up	2.45674	up	3.56932	up	5314.43	7377.93	1600.65	Hspb8	80888	Mus musculus heat shock protein 8 (Hspb8), mRNA.	ILMN_2761205
160474	1.15874	down	2.4566	down	2.84655	down	283.3	233.325	545.525	Slc16a14			ILMN_1217704
3990091	1.34334	up	2.45317	up	3.29543	up	2099.93	2588.35	603.025	Scel			ILMN_2682120
4730220	1.36878	up	2.4495	up	3.35283	up	1292.55	1703.67	395.05	Mrc1	17533	Mus musculus mannose receptor, C type 1 (Mrc1), mRNA.	ILMN_1239430
4040504	1.35418	up	2.44941	up	3.31693	up	2910.47	3647.08	835.225	Abp1	76507	Mus musculus amiloride binding protein 1 (amine oxidase, copper-containing) (Abp1), mRNA.	ILMN_2601519
5810332	1.22032	down	2.43581	up	1.99605	up	738.725	601	226.9	Mtap1b	17755	Mus musculus microtubule-associated protein 1 B (Mtap1b), mRNA.	ILMN_2737867
1090064	1.11568	up	2.4352	down	2.18271	down	912.55	947.675	1641.33	Daf1			ILMN_1248714
940288	1.00073	up	2.42789	down	2.42612	down	151.55	145.4	278.225	Psx1	19202	Mus musculus reproductive homeobox 6 (Rhox6), mRNA.	ILMN_1250192
1090438	1.09162	up	2.41887	up	2.64049	up	629.625	634.45	186.65	Atf3	11910	Mus musculus activating transcription factor 3 (Atf3), mRNA.	ILMN_2619408
7510129	1.69187	up	2.41513	up	4.08609	up	2022.05	3637.47	622.7	Prkar2b			ILMN_1253819
7400044	1.05975	up	2.40523	up	2.54893	up	2375.65	2427.32	738.175	Fosl2	14284	Mus musculus fos-like antigen 2 (Fosl2), mRNA.	ILMN_1252481
1230497	1.4133	down	2.39996	down	3.39186	down	1310.48	866.975	2309.22	Gm853	332942	Mus musculus gene model 853, (NCBI) (Gm853), mRNA.	ILMN_2956688
4640152	1.13325	down	2.38752	down	2.70565	down	752.75	630.35	1320.1	Gcgr	14527	Mus musculus glucagon receptor (Gcgr), mRNA.	ILMN_2874278
940121	1.43829	up	2.38043	up	3.42374	up	764.85	1023.77	229.775	Bmp3	110075	Mus musculus bone morphogenetic protein 3 (Bmp3), mRNA.	ILMN_1235433
4250437	1.02222	down	2.37746	up	2.32578	up	1004.12	953.575	315.3	Fgfbp1			ILMN_2759371
5310376	1.30024	up	2.37348	up	3.08609	up	832.525	1025.45	260.4	Mthfd2	17768	Mus musculus methylenetetrahydrofolate dehydrogenase (NAD+ dependent), methenyltetrahydrofolate cyclohydrolase (Mthfd2), mRNA.	ILMN_2878548
1940132	1.06814	down	2.36852	down	2.5299	down	392.575	347.925	684.325	1110011D13Rik	74770	Mus musculus hedgehog acyltransferase-like (Hhatl), mRNA.	ILMN_2707207
650435	1.36852	up	2.34888	up	3.21449	up	1849.58	2526.93	597.375	A730054J21Rik			ILMN_2447991
1940608	1.20745	down	2.33771	up	1.93607	up	6531.72	5065.18	2096.45	Lyzs	17105	Mus musculus lysozyme (Lyzs), mRNA.	ILMN_2939681
50487	1.59407	up	2.33396	up	3.7205	up	2833.8	4288.32	887.25	Mcoln3	171166	Mus musculus mucolipin 3 (Mcoln3), mRNA.	ILMN_1256430
3180025	1.08178	up	2.332	up	2.52272	up	1042.6	1093.25	329.675	Ms4a6d			ILMN_1241695
3460333	1.82993	up	2.32954	up	4.26289	up	3240.22	5739.98	1049.4	Golph2			ILMN_2623536
4860041	1.1203	up	2.328	up	2.60806	up	7768.28	8181.6	2459.25	Gcap27			ILMN_1230119
1850446	1.38341	up	2.31757	up	3.20616	up	3773.93	4829.43	1194.85	Pik3r3			ILMN_1226157
2230544	1.08666	up	2.31299	up	2.51344	up	4275.15	4423.18	1410.4	Col3a1	12825	Mus musculus procollagen, type III, alpha 1 (Col3a1), mRNA.	ILMN_1258629
1030048	1.48418	up	2.3121	up	3.43156	up	5039.25	6959.65	1581.42	Akr1c12			ILMN_1254015
1300767	1.31882	down	2.30141	down	3.03515	down	974.3	690.05	1636.85	LOC332942			ILMN_2529556
2970189	1.31318	up	2.29663	up	3.01588	up	5333.45	7146.85	1721.65	Npn3	76650	Mus musculus sulfiredoxin 1 homolog (S. cerevisiae) (Srxn1), mRNA.	ILMN_2667346
1260398	1.32662	down	2.28971	down	3.03758	down	4103.95	2872.67	7023.35	Slc5a2			ILMN_1242535
2070377	1.2492	up	2.28797	up	2.85813	up	744.525	883.65	241.25	Cdkn1a	12575	Mus musculus cyclin-dependent kinase inhibitor 1A (P21) (Cdkn1a), mRNA.	ILMN_2846776
1230435	1.25872	down	2.28634	down	2.87787	down	2855	2101.57	4642.6	Slc4a1	20533	Mus musculus solute carrier family 4 (anion exchanger), member 1 (Slc4a1), mRNA.	ILMN_1227675
4040524	1.71321	up	2.28409	up	3.91312	up	1106	1774.52	355.25	Cxcl4	56744	Mus musculus chemokine (C-X-C motif) ligand 4 (Cxcl4), mRNA.	ILMN_2757966
6590343	2.20463	up	2.27338	up	5.01197	up	2456.07	5013.47	777.475	Rab15	104886	Mus musculus RAB15, member RAS oncogene family (Rab15), mRNA.	ILMN_1217009
7050538	1.04062	down	2.27153	up	2.18285	up	1154.35	1083.35	380.975	Ccl9			ILMN_2776603
360491	1.10232	up	2.26967	up	2.50191	up	9384.75	9641	3007.3	Ngfrap1	12070	Mus musculus nerve growth factor receptor (TNFRSF16) associated protein 1 (Ngfrap1), mRNA.	ILMN_2943599
990424	2.23415	up	2.25986	up	5.04887	up	1998.85	4148.95	644.825	Krt1-18	16668	Mus musculus keratin 18 (Krt18), mRNA.	ILMN_2711267
780301	1.30143	up	2.25447	up	2.93404	up	1038.6	1262.92	330.925	Nqo1			ILMN_2766386
5820600	2.13207	up	2.24868	up	4.79436	up	668.45	1351.15	220.025	Apoc1	11812	Mus musculus apolipoprotein C-I (Apoc1), mRNA.	ILMN_1228469
1300411	2.55648	down	2.24823	up	1.13711	down	24712.4	9096.2	8184.98	2310056P07Rik	70186	Mus musculus RIKEN cDNA 2310056P07 gene (2310056P07Rik), mRNA.	ILMN_2987107
5890255	1.36426	down	2.24314	up	1.64422	up	3634.62	2532.05	1186.1	6030404G09Rik			ILMN_1226329
830240	1.26678	down	2.23849	up	1.76707	up	4635.57	3492.55	1564.4	Lyzs			ILMN_1252076
6060050	1.2972	down	2.2384	up	1.72557	up	3970.88	2899.53	1289.9	C1qr1			ILMN_1226829
2650523	1.12439	down	2.23831	down	2.51672	down	243.175	201.625	399.675	Vstm2	211739	Mus musculus V-set and transmembrane domain containing 2 (Vstm2), mRNA.	ILMN_2973467
5720609	1.15359	down	2.236	up	1.9383	up	20054.7	16459.4	6771.15	Lyz	17110	Mus musculus lysozyme (Lyz), mRNA.	ILMN_2878071
4210196	1.45049	down	2.23095	up	1.53807	up	10738.2	7090.7	3623.57	Ednrb	13618	Mus musculus endothelin receptor type B (Ednrb), mRNA.	ILMN_2589640
6960451	1.27834	up	2.22779	up	2.84787	up	582.925	700.2	186.35	F13a1	74145	Mus musculus coagulation factor XIII, A1 subunit (F13a1), mRNA.	ILMN_2914938
110292	1.25712	down	2.22164	down	2.79286	down	27111.5	20145	43487.9	Wfdc15	192201	Mus musculus WAP four-disulfide core domain 15B (Wfdc15b), transcript variant 1, mRNA.	ILMN_3141801
3850594	1.36567	down	2.21824	down	3.02939	down	454.275	320.825	762.425	4732465J04Rik			ILMN_1234752
620372	1.19518	up	2.21508	up	2.64743	up	2768.45	3085.6	905.325	Sphk1			ILMN_1232884
2510546	2.12335	down	2.20681	down	4.68583	down	3366.47	1509.15	5438.12	Slc9a8	77031	Mus musculus solute carrier family 9 (sodium/hydrogen exchanger), member 8 (Slc9a8), transcript variant 2, mRNA.	ILMN_3156529
430301	1.30265	up	2.20484	up	2.87213	up	1197.92	1483.02	397.45	Tnfrsf22			ILMN_2454204
510291	1.32723	up	2.19973	up	2.91954	up	2695.88	3410.83	910.225	Alcam			ILMN_2606804
1190291	1.37251	up	2.19804	up	3.01684	up	2652.47	3417.47	888.775	Pea15			ILMN_1260506
4890678	1.06422	up	2.19664	up	2.33771	up	453.875	460.35	153.85	E130306M17Rik			ILMN_1254210
6590477	1.20828	down	2.18295	down	2.63762	down	264.05	205.025	422.925	Vstm2	211739	Mus musculus V-set and transmembrane domain containing 2 (Vstm2), mRNA.	ILMN_2625913
5890709	1.04763	down	2.17789	down	2.28161	down	4842.88	4302.98	7673.65	Cldn10	58187	Mus musculus claudin 10 (Cldn10), transcript variant 1, mRNA.	ILMN_2610656
4590382	1.79841	up	2.17603	up	3.91338	up	18674.4	31657.4	6277.95	Tacstd2			ILMN_1231513
380463	1.18151	up	2.17001	up	2.56389	up	714.3	801.65	242.575	Sdk1			ILMN_2728889
4540725	1.57296	up	2.16955	up	3.4126	up	552.725	805.9	184.025	Fetub	59083	Mus musculus fetuin beta (Fetub), mRNA.	ILMN_2761645
6290343	1.10515	down	2.15803	down	2.38495	down	186.475	161.95	303.6	Sycn	68416	Mus musculus syncollin (Sycn), mRNA.	ILMN_1232533
4220392	1.01089	up	2.15795	down	2.13472	down	475.8	451.225	764.45	Gys2	232493	Mus musculus glycogen synthase 2 (Gys2), mRNA.	ILMN_2924505
990767	1.53668	down	2.15634	up	1.40325	up	5216	3243.93	1827.98	Ednrb	13618	Mus musculus endothelin receptor type B (Ednrb), mRNA.	ILMN_2917471
6650711	1.94283	down	2.15585	up	1.10965	up	15360.1	7621.07	5226.75	Pfkl	18641	Mus musculus phosphofructokinase, liver, B-type (Pfkl), mRNA.	ILMN_1236539
2850575	1.16414	up	2.15066	up	2.50368	up	3107.55	3375.75	1078.45	Vcam1	22329	Mus musculus vascular cell adhesion molecule 1 (Vcam1), mRNA.	ILMN_2778655
1230161	1.74335	up	2.14838	up	3.74538	up	476.7	750.3	150.6	Cd163	93671	Mus musculus CD163 antigen (Cd163), mRNA.	ILMN_2964560
3130411	1.8408	up	2.14287	up	3.94461	up	14230.2	24627.4	4740.8	Aqp2			ILMN_2772954
3190438	2.07004	up	2.13328	up	4.41599	up	8444.73	16544.1	2927.55	Mgst1	56615	Mus musculus microsomal glutathione S-transferase 1 (Mgst1), mRNA.	ILMN_2669416
3990053	1.09381	down	2.1313	up	1.94851	up	26428	23120.8	9620.33	F2r	14062	Mus musculus coagulation factor II (thrombin) receptor (F2r), mRNA.	ILMN_2740852
2320307	1.03536	up	2.12519	up	2.20033	up	1533.58	1526.55	537.625	Cyp4v3			ILMN_1251504
3800671	1.28325	up	2.12	up	2.72049	up	17559.1	21076.3	6029.3	Scin	20259	Mus musculus scinderin (Scin), mRNA.	ILMN_1259174
6060386	1.36078	down	2.11986	down	2.88466	down	1960.95	1342.75	3068.75	Slc34a3	142681	Mus musculus solute carrier family 34 (sodium phosphate), member 3 (Slc34a3), mRNA.	ILMN_1258111
1850288	1.05497	down	2.11293	up	2.00284	up	1609.65	1445.02	554.975	Sim2			ILMN_2645872
2510369	1.12405	up	2.09988	up	2.36037	up	2016.15	2065	684.875	Elf3	13710	Mus musculus E74-like factor 3 (Elf3), mRNA.	ILMN_2850233
2470039	1.27249	up	2.09755	up	2.6691	up	1348.12	1669.23	482.725	Ier5l			ILMN_2770609
7610114	1.43668	up	2.09492	up	3.00972	up	13413.7	18084.4	4778.55	Mgst1	56615	Mus musculus microsomal glutathione S-transferase 1 (Mgst1), mRNA.	ILMN_2940195
2100286	1.85337	up	2.09385	up	3.88069	up	2176.97	3908.65	784.15	Golph2	105348	Mus musculus golgi membrane protein 1 (Golm1), transcript variant 2, mRNA.	ILMN_3148550
2190326	1.90105	down	2.08887	up	1.0988	up	2021.2	1029.72	719.075	Hig1	56295	Mus musculus HIG1 domain family, member 1A (Higd1a), mRNA.	ILMN_2644630
5720497	1.30708	up	2.08821	up	2.72945	up	880.075	1107.88	308.6	Plaur	18793	Mus musculus plasminogen activator, urokinase receptor (Plaur), mRNA.	ILMN_2590884
5860717	1.01222	down	2.0882	up	2.06299	up	1015.6	975.375	363.1	Jundm2	81703	Mus musculus Jun dimerization protein 2 (Jundm2), mRNA.	ILMN_2663585
5900544	1.30362	down	2.08799	up	1.60168	up	2819.57	2022.1	1000.95	Gpihbp1			ILMN_1217969
4900358	1.00548	down	2.0873	down	2.09874	down	200	192.025	315.475	Npb			ILMN_2635572
2350747	1.36655	down	2.08353	down	2.84725	down	3251.15	2248.8	5005.6	Dpep1	13479	Mus musculus dipeptidase 1 (renal) (Dpep1), mRNA.	ILMN_2754551
4210162	1.81578	up	2.08308	up	3.78241	up	715.925	1215.03	250.925	4732474O15Rik			ILMN_2685733
130201	1.18145	up	2.08184	down	1.7621	down	604.35	695.675	936.15	LOC382163			ILMN_1237356
4570239	1.17048	down	2.08148	up	1.77832	up	886.475	721.375	316.8	Arhgdig	14570	Mus musculus Rho GDP dissociation inhibitor (GDI) gamma (Arhgdig), mRNA.	ILMN_2950622
6550474	1.98344	down	2.0797	down	4.12495	down	2105.3	1003.8	3219.25	Slc9a8	77031	Mus musculus solute carrier family 9 (sodium/hydrogen exchanger), member 8 (Slc9a8), transcript variant 1, mRNA.	ILMN_1230339
4560397	1.40177	up	2.07729	up	2.91188	up	1178.08	1562.72	421.6	Uhrf1	18140	Mus musculus ubiquitin-like, containing PHD and RING finger domains, 1 (Uhrf1), mRNA.	ILMN_2517041
6650156	2.02782	down	2.07722	up	1.02436	up	1132.55	524.725	398.8	C330008K14Rik			ILMN_2615672
3170494	1.63768	up	2.07182	up	3.39297	up	886.15	1345.75	308.925	D17H6S56E-5	110956	Mus musculus DNA segment, Chr 17, human D6S56E 5 (D17H6S56E-5), mRNA.	ILMN_1260061
1850170	1.19929	down	2.0716	down	2.48446	down	927.125	732.95	1422.53	Slc6a15	103098	Mus musculus solute carrier family 6 (neurotransmitter transporter), member 15 (Slc6a15), mRNA.	ILMN_1258914
2340431	1.30338	up	2.0647	up	2.69109	up	1855.25	2495	669.75	Npn3	76650	Mus musculus sulfiredoxin 1 homolog (S. cerevisiae) (Srxn1), mRNA.	ILMN_1229994
6480369	1.16018	up	2.06297	up	2.39341	up	2778.97	3057.9	999.175	Il17re	57890	Mus musculus interleukin 17 receptor E (Il17re), transcript variant 2, mRNA.	ILMN_3163006
7200133	1.05517	up	2.05865	up	2.17223	up	6497.82	6800.02	2327.05	Gclc	14629	Mus musculus glutamate-cysteine ligase, catalytic subunit (Gclc), mRNA.	ILMN_2608016
2320341	1.70214	up	2.05185	up	3.49253	up	2146.92	3637.35	779.6	Akap12			ILMN_2624622
5860441	1.15765	down	2.03704	up	1.75964	up	639.55	527.45	235.175	Arhgdig	14570	Mus musculus Rho GDP dissociation inhibitor (GDI) gamma (Arhgdig), mRNA.	ILMN_1240164
270711	1.28093	up	2.03144	up	2.60213	up	1160.25	1383.1	406.175	Galgt1			ILMN_2728270
5050468	1.03943	down	2.02148	down	2.10118	down	1021.73	920.65	1521.33	2210011C24Rik			ILMN_2767825
10348	1.44578	up	2.01845	up	2.91823	up	1418.4	1946.5	519.975	E430021N18Rik			ILMN_2677824
1470278	1.50217	up	2.01713	up	3.03007	up	3157.6	4426.12	1151.25	Rab3d	19340	Mus musculus RAB3D, member RAS oncogene family (Rab3d), mRNA.	ILMN_2588737
6350632	1.36763	up	2.01209	up	2.7518	up	1160.9	1512.67	425.325	Rhobtb3	73296	Mus musculus Rho-related BTB domain containing 3 (Rhobtb3), mRNA.	ILMN_1221243
6580379	1.2585	up	2.01138	up	2.53132	up	3571.17	4306.3	1296.28	P2ry14			ILMN_1219200
6620600	1.22628	down	2.01078	down	2.46578	down	449.5	353.325	696.125	Nphs2			ILMN_1223450
4070156	1.05515	up	2.00966	down	1.90461	down	148.625	151.825	223.5	C030030G16Rik			ILMN_2479273
4250692	1.36207	up	2.00318	up	2.72846	up	3295.22	4228.88	1204.75	Ltbp3			ILMN_2776619
4900689	1.49811	up	2.0007	up	2.99727	up	1237.1	1738.08	458.175	5730453H04Rik			ILMN_2654997
6280113	1.06058	up	1.99876	up	2.11984	up	406.175	409.05	148.55	LOC385201			ILMN_1237498
1450020	1.17868	up	1.99706	up	2.3539	up	2080.88	2322.97	782.475	Pvrl2	19294	Mus musculus poliovirus receptor-related 2 (Pvrl2), mRNA.	ILMN_2645493
6590154	1.13109	up	1.98427	up	2.24438	up	1950.3	2104.08	735.65	Slc4a7			ILMN_2629601
4210538	1.33396	up	1.97358	up	2.63269	up	6387.43	7950.63	2369.6	Pea15			ILMN_2624938
7210041	1.11812	up	1.97001	up	2.20271	up	2826.35	3053.25	1095.35	Col6a1			ILMN_2768087
6200347	1.22597	up	1.96846	up	2.41328	up	500.9	572.525	184.65	1700016D02Rik			ILMN_1260504
5890064	1.21938	up	1.96484	up	2.39588	up	4772.85	5570.6	1807	Rras	20130	Mus musculus Harvey rat sarcoma oncogene, subgroup R (Rras), mRNA.	ILMN_2658804
3170110	1.54449	up	1.96345	up	3.03253	up	2571.7	3554.45	916.975	Pygb	110078	Mus musculus brain glycogen phosphorylase (Pygb), mRNA.	ILMN_2747754
5720598	1.18866	down	1.95806	down	2.32747	down	40664.5	31573	57179.7	Umod	22242	Mus musculus uromodulin (Umod), mRNA.	ILMN_2819295
1990435	1.23336	down	1.95703	down	2.41372	down	505.45	389.1	739.3	Oxgr1	239283	Mus musculus oxoglutarate (alpha-ketoglutarate) receptor 1 (Oxgr1), mRNA.	ILMN_2938307
2070482	1.62176	down	1.95426	down	3.16934	down	1766.3	1030.6	2607.5	Chrna4	11438	Mus musculus cholinergic receptor, nicotinic, alpha polypeptide 4 (Chrna4), mRNA.	ILMN_2832675
6280209	1.52953	up	1.95375	up	2.98832	up	785.225	1149.47	298.15	Hspb8	80888	Mus musculus heat shock protein 8 (Hspb8), mRNA.	ILMN_2944366
1440397	1.06441	down	1.95047	down	2.07611	down	522.775	469.75	764.35	BC031901	231296	Mus musculus cDNA sequence BC031901 (BC031901), mRNA.	ILMN_2780647
10279	1.30732	up	1.94225	up	2.53914	up	836.25	1053.15	323.75	Col1a1			ILMN_2687872
70630	1.47013	up	1.94187	up	2.85481	up	19746.8	27354.3	7455.32	Pgd			ILMN_2712066
60332	1.06424	down	1.94143	down	2.06614	down	382.475	348.475	563.875	Shd			ILMN_2775742
3870692	1.10128	down	1.93991	down	2.13638	down	261.775	228.125	378.225	Bcat1			ILMN_2631939
4610138	1.24053	down	1.93609	down	2.40177	down	336.4	256.825	482.75	F5			ILMN_1248713
2360672	1.08663	up	1.93343	up	2.10093	up	3293.47	3431.7	1285.83	Hfe	15216	Mus musculus hemochromatosis (Hfe), mRNA.	ILMN_2870696
4150168	1.18407	up	1.93313	up	2.28896	up	775.025	882.1	294.975	Aldh18a1	56454	Mus musculus aldehyde dehydrogenase 18 family, member A1 (Aldh18a1), transcript variant 1, mRNA.	ILMN_3123473
1240504	1.43551	up	1.93195	up	2.77333	up	1073.38	1437.3	400.125	Serinc2	230779	Mus musculus serine incorporator 2 (Serinc2), mRNA.	ILMN_1255254
4280102	1.2613	up	1.92616	up	2.42947	up	3329.57	3953.57	1281	Pvrl2	19294	Mus musculus poliovirus receptor-related 2 (Pvrl2), mRNA.	ILMN_2996683
540349	1.35812	up	1.92329	up	2.61207	up	17654.1	22807	6819.1	C630041L24Rik			ILMN_1220865
5130440	1.08456	up	1.92276	up	2.08534	up	479.1	484.875	180.45	1700049E17Rik			ILMN_2655222
4040192	1.20878	up	1.92059	up	2.32158	up	4099	4676.45	1576.17	Stk39	53416	Mus musculus serine/threonine kinase 39, STE20/SPS1 homolog (yeast) (Stk39), mRNA.	ILMN_2751494
990468	1.19187	up	1.91239	up	2.27932	up	2125.15	2417.12	822.675	Atp8b1	54670	Mus musculus ATPase, class I, type 8B, member 1 (Atp8b1), mRNA.	ILMN_2977129
150019	1.3388	up	1.90927	up	2.55613	up	18693.2	23615.7	7172.03	Litaf			ILMN_2665490
2190632	1.11621	up	1.90698	up	2.12859	up	4761.23	5018.27	1860.3	1110028E10Rik			ILMN_2599719
1400184	1.29509	up	1.9063	up	2.46884	up	3347.12	4010.9	1282.58	Pik3r3			ILMN_1248521
6550609	1.57085	up	1.90387	up	2.99069	up	1878.38	2786.97	727.65	Pdlim7			ILMN_2430813
1240538	1.23717	up	1.90375	up	2.35527	up	1915.72	2249.4	744	P2ry14			ILMN_3154419
3520221	1.38382	up	1.89995	up	2.62919	up	2742.75	3454.45	1048.08	Lxn	17035	Mus musculus latexin (Lxn), mRNA.	ILMN_2694275
3840048	1.06901	up	1.89864	up	2.02966	up	526.2	534.4	203.025	Lrrc20	216011	Mus musculus leucine rich repeat containing 20 (Lrrc20), mRNA.	ILMN_2674378
6860544	1.69077	up	1.89216	up	3.19921	up	693.225	1110.25	269.55	9330140K16Rik			ILMN_2760548
3450066	1.36327	up	1.89152	up	2.57865	up	1563.53	2054.3	616.425	Col18a1	12822	Mus musculus procollagen, type XVIII, alpha 1 (Col18a1), mRNA.	ILMN_2937542
7510408	1.58084	up	1.88873	up	2.98578	up	800.55	1201.55	313.2	Adora1			ILMN_1254016
6590110	1.66096	up	1.88674	up	3.1338	up	1403.75	2191.57	550.05	BC010552	213603	Mus musculus solute carrier family 44, member 3 (Slc44a3), mRNA.	ILMN_2642815
2470411	1.17068	down	1.88201	down	2.20324	down	388.125	321.875	539.975	Abat	268860	Mus musculus 4-aminobutyrate aminotransferase (Abat), mRNA.	ILMN_2752146
1230630	2.20558	up	1.88097	up	4.14865	up	1203.67	2524.28	480.375	AW146242	232023	Mus musculus expressed sequence AW146242 (AW146242), mRNA.	ILMN_2735429
1850315	1.45761	up	1.88001	up	2.74032	up	1400.7	1918.47	546.9	Sox4			ILMN_2727116
6960504	1.4607	up	1.87757	up	2.74256	up	1989.95	2748.7	762.125	Btc	12223	Mus musculus betacellulin, epidermal growth factor family member (Btc), mRNA.	ILMN_2734097
6980021	1.28376	up	1.87546	up	2.40763	up	2327.32	2790.3	893.95	Plp2	18824	Mus musculus proteolipid protein 2 (Plp2), mRNA.	ILMN_3001616
1470309	1.39369	up	1.8708	up	2.60732	up	3734.2	4812.7	1500.35	Arpc1b	11867	Mus musculus actin related protein 2/3 complex, subunit 1B (Arpc1b), mRNA.	ILMN_2860479
4780066	1.13609	up	1.87068	up	2.12526	up	6170.43	6736.5	2459.83	Csrp1	13007	Mus musculus cysteine and glycine-rich protein 1 (Csrp1), mRNA.	ILMN_1260378
1010296	1.35393	up	1.86937	up	2.531	up	5533.53	7074.68	2159.35	Tubb2b	73710	Mus musculus tubulin, beta 2b (Tubb2b), mRNA.	ILMN_2588051
1410348	1.17382	up	1.86898	up	2.19385	up	1369.78	1533.45	540.825	F2rl1	14063	Mus musculus coagulation factor II (thrombin) receptor-like 1 (F2rl1), mRNA.	ILMN_2866267
4200392	1.29229	up	1.86779	up	2.41373	up	1602.9	1948.62	627.525	Srgap2			ILMN_2648098
5340731	1.19707	up	1.86622	up	2.23399	up	1308.45	1499.85	518.35	Tcfcp2l3			ILMN_1257070
2100278	1.28316	up	1.86582	up	2.39415	up	1260.85	1541	501	Plk2	20620	Mus musculus polo-like kinase 2 (Drosophila) (Plk2), mRNA.	ILMN_1260448
1660088	1.27242	down	1.86408	down	2.37189	down	952.725	716.175	1309.53	A830020B06Rik	271711	Mus musculus transmembrane protein 169 (Tmem169), mRNA.	ILMN_2643021
6860414	1.26705	up	1.86335	up	2.36096	up	401.725	510.375	160.025	Ugt1a12			ILMN_2504842
2370639	1.38036	up	1.86255	up	2.571	up	1228.47	1610.83	493.9	Ptges	64292	Mus musculus prostaglandin E synthase (Ptges), mRNA.	ILMN_2786442
5570093	1.18115	up	1.86245	up	2.19983	up	1386.15	1547.58	541.3	Arbp	11837	Mus musculus acidic ribosomal phosphoprotein P0 (Arbp), mRNA.	ILMN_1249815
430706	1.32211	up	1.85676	up	2.45483	up	1491.15	1861.45	591.9	Sox4			ILMN_2505185
3140446	1.62948	up	1.85301	up	3.01945	up	635.55	991.35	255.675	2310020F24Rik			ILMN_2631171
4200170	1.77714	up	1.85047	up	3.28854	up	516.475	912.1	205.925	Trib3			ILMN_1252762
5690270	1.32899	up	1.84195	up	2.44794	up	21194	26979.4	8538.77	Col18a1	12822	Mus musculus procollagen, type XVIII, alpha 1 (Col18a1), mRNA.	ILMN_2735184
4610674	1.19777	up	1.84165	up	2.20587	up	15319.7	17560.8	6248.18	Ckmt1			ILMN_2773537
6940367	2.31763	up	1.83958	up	4.26346	up	444.775	972.9	177.65	1110019C06Rik			ILMN_1233243
3850477	1.29748	up	1.8362	up	2.38243	up	8975.45	10817	3545.85	S100a11			ILMN_1212626
2230026	1.54221	up	1.83486	up	2.82974	up	2541.12	3977.67	1042	9130213B05Rik			ILMN_2756704
3710170	1.2867	up	1.83412	up	2.35997	up	2582.28	3175.43	1046.75	C1qg			ILMN_2715840
7650068	1.50784	up	1.83309	up	2.76401	up	1523.42	2122.75	604.8	Serinc2	230779	Mus musculus serine incorporator 2 (Serinc2), mRNA.	ILMN_2826264
3400202	2.25891	up	1.82915	up	4.13187	up	1315.15	2650.8	519.3	Wnt7b	22422	Mus musculus wingless-related MMTV integration site 7B (Wnt7b), mRNA.	ILMN_2789692
1580338	1.38849	up	1.8291	up	2.53968	up	6782.97	9113.02	2777.97	Txnrd1			ILMN_2484465
4230133	1.19635	up	1.81664	up	2.17334	up	572.325	644.175	229.55	Hcn2			ILMN_2672624
2340707	1.36475	down	1.80874	down	2.46848	down	505.55	356.275	688.025	Slc9a8	77031	Mus musculus solute carrier family 9 (sodium/hydrogen exchanger), member 8 (Slc9a8), transcript variant 1, mRNA.	ILMN_2595992
6450520	1.23773	down	1.79758	down	2.22491	down	5726.95	4432.05	7973.62	7530408C15Rik			ILMN_2517611
6370020	1.45155	up	1.79561	up	2.60642	up	1343.97	1911.4	555.625	scl0001849.1_2273			ILMN_1250116
7000112	1.15034	up	1.79535	up	2.06526	up	1544.38	1719.75	641.125	2010007E07Rik			ILMN_1228654
150538	1.18278	down	1.78432	down	2.11045	down	1368.58	1100.67	1819.92	Fn3k			ILMN_1223313
5700451	1.28197	up	1.78399	up	2.28701	up	1741.12	2106.15	755.25	Sema3c			ILMN_2673323
3780187	1.751	up	1.78258	up	3.12129	up	1553.2	2645.5	647.625	St8sia4	20452	Mus musculus ST8 alpha-N-acetyl-neuraminide alpha-2,8-sialyltransferase 4 (St8sia4), mRNA.	ILMN_2784230
780475	1.44343	up	1.77687	up	2.56479	up	946.05	1326.15	397.35	Prc1	233406	Mus musculus protein regulator of cytokinesis 1 (Prc1), mRNA.	ILMN_2757125
2350368	2.5964	down	1.77181	down	4.60034	down	3069.18	1119.55	3952.85	1700018O18Rik			ILMN_1225764
5220592	1.19412	down	1.77123	down	2.11508	down	3144.93	2519.15	4251.68	2610528J11Rik			ILMN_1221084
6370192	1.20235	down	1.77041	down	2.12865	down	968.05	771.2	1290.2	Kif12	16552	Mus musculus kinesin family member 12 (Kif12), mRNA.	ILMN_2730865
5080326	1.61591	up	1.76522	up	2.85244	up	6178.9	9448.18	2581.97	S100a6			ILMN_2712120
2490037	1.2231	up	1.76419	up	2.15779	up	2390.85	2816.3	1022.9	2310061F22Rik			ILMN_2755511
4810692	1.18574	down	1.75666	down	2.08294	down	390.025	319.825	505.125	Rgl1			ILMN_2603944
4260377	1.38785	down	1.7561	down	2.43721	down	845.05	589.2	1145.58	Slc12a3			ILMN_1229114
5860327	1.44025	up	1.75519	up	2.5279	up	397.675	550.5	168.375	6030411F23Rik	102657	Mus musculus CD276 antigen (Cd276), mRNA.	ILMN_1259610
650228	1.20896	down	1.75499	down	2.12172	down	295.825	239.975	394.325	Lrrc52	240899	Mus musculus leucine rich repeat containing 52 (Lrrc52), mRNA.	ILMN_2909808
6560743	1.56496	up	1.7532	up	2.74368	up	1094.17	1620.55	457.425	Arl4c	320982	Mus musculus ADP-ribosylation factor-like 4C (Arl4c), mRNA.	ILMN_1232537
1940605	1.43552	down	1.74642	down	2.50703	down	350.975	233.925	473.075	Ace			ILMN_2613682
5820204	1.32635	up	1.74609	up	2.31592	up	1455.97	1901.6	623.625	Emp2			ILMN_2598103
3610037	1.19691	down	1.74425	down	2.08771	down	709.975	556.825	907.575	2010016B19Rik			ILMN_1215602
4060138	1.19137	down	1.7425	down	2.07595	down	550.275	445.275	722.1	Gpr137b	83924	Mus musculus G protein-coupled receptor 137B (Gpr137b), mRNA.	ILMN_3042112
4760243	1.2962	up	1.74089	up	2.25654	up	600.075	769.225	257.25	Niban			ILMN_2591029
4880215	1.43852	up	1.74047	up	2.5037	up	606.325	827.675	255.975	Itpr3			ILMN_1228385
2750286	1.1964	down	1.73688	down	2.07801	down	1688.9	1407.25	2215.42	Gnpda1			ILMN_1228139
3390110	1.33749	up	1.73556	up	2.32128	up	5573.1	6927.65	2367.05	Cd24a			ILMN_1237868
3400703	1.23647	down	1.73383	down	2.14382	down	2727.22	2088.78	3549.85	D930010J01Rik	107227	Mus musculus RIKEN cDNA D930010J01 gene (D930010J01Rik), mRNA.	ILMN_2683986
4220189	1.36237	up	1.73193	up	2.35953	up	643.8	884.025	282.175	Apob48r	171504	Mus musculus apolipoprotein B48 receptor (Apob48r), mRNA.	ILMN_2888834
5310431	1.29833	up	1.72607	up	2.241	up	742.475	956.525	322.25	Niban			ILMN_2591031
2370189	1.31884	up	1.72453	up	2.27438	up	1278.97	1590.62	543.65	LOC218482			ILMN_1214521
7610053	1.62008	up	1.7243	up	2.79351	up	357.3	568.375	155.45	6330548O06Rik	269643	Mus musculus protein phosphatase 2 (formerly 2A), regulatory subunit B (PR 52), gamma isoform (Ppp2r2c), mRNA.	ILMN_1228308
430661	2.19871	down	1.72328	up	1.27589	down	343.825	145.425	144.85	Hif1a			ILMN_2511256
3830678	1.46492	up	1.7209	up	2.52098	up	984.05	1371.72	423.325	Fcgr3			ILMN_2687403
3440132	1.73829	up	1.71787	up	2.98616	up	873.175	1494.05	368.8	Smpdl3b			ILMN_2602938
2000224	1.51772	down	1.70836	down	2.59282	down	6831.28	4343.07	8729.33	Mep1b	17288	Mus musculus meprin 1 beta (Mep1b), mRNA.	ILMN_2820305
1740379	1.40342	up	1.70781	up	2.39678	up	5438.07	7076.38	2289.93	Plp2	18824	Mus musculus proteolipid protein 2 (Plp2), mRNA.	ILMN_2602858
3710563	1.34843	up	1.70737	up	2.30227	up	3524.2	4480.23	1529.7	Sytl2	83671	Mus musculus synaptotagmin-like 2 (Sytl2), transcript variant 5, mRNA.	ILMN_3127335
4200646	1.23074	up	1.706	up	2.09965	up	2527.57	3006.82	1120.12	Ctss	13040	Mus musculus cathepsin S (Ctss), mRNA.	ILMN_1246861
1340246	1.174	up	1.70375	up	2.00021	up	1649.05	1823.52	702.825	Arbp	11837	Mus musculus acidic ribosomal phosphoprotein P0 (Arbp), mRNA.	ILMN_2744356
2230538	1.31306	up	1.70212	up	2.23498	up	685.375	836.175	293.425	Cd44			ILMN_1223697
6620639	1.21767	down	1.70149	down	2.07186	down	1521.78	1227.83	1939.3	2310040C09Rik			ILMN_1256927
1580309	1.76751	up	1.70132	up	3.0071	up	931.35	1556.65	401.85	Hap1			ILMN_1244829
3830241	1.51602	up	1.7013	up	2.57919	up	897.925	1246.17	377.05	Ephb2			ILMN_2622255
4850682	1.28571	up	1.69915	up	2.18462	up	2335.8	2901.45	1043.78	Tgif	21815	Mus musculus TG interacting factor 1 (Tgif1), mRNA.	ILMN_1253854
2260082	1.66746	down	1.69894	down	2.83292	down	3524.4	2010.9	4523.38	Chrna4	11438	Mus musculus cholinergic receptor, nicotinic, alpha polypeptide 4 (Chrna4), mRNA.	ILMN_1245582
4730561	1.36391	down	1.69842	down	2.31649	down	7589.75	5275.93	9582.95	LOC632778	632778	Mus musculus predicted gene, EG632778 (EG632778), mRNA.	ILMN_3161671
3190445	1.53333	down	1.69594	down	2.60043	down	2717.1	1765.17	3466.22	Mep1b			ILMN_2634670
1660528	1.54806	up	1.69029	up	2.61667	up	1170.47	1755.55	523.55	Ms4a7			ILMN_3091003
1070670	1.43728	down	1.68869	down	2.42712	down	3940.2	2582.95	4910.93	2210415K03Rik			ILMN_1231689
2810468	1.41946	up	1.68828	up	2.39645	up	8332.95	11221.9	3618.58	Sort1			ILMN_1219717
1740653	1.41715	up	1.68793	up	2.39205	up	3202.65	4284.02	1407.27	F2rl1			ILMN_2769567
770575	1.37124	down	1.68601	down	2.31192	down	1290.25	880.1	1603.45	Myo5a			ILMN_1254736
3940176	1.2262	down	1.68252	down	2.06311	down	843.5	663.125	1056.05	Tpk1			ILMN_2493332
6770121	1.27837	down	1.67724	down	2.14413	down	319.85	242.725	402.55	5230400J09Rik			ILMN_2759004
3460220	1.1999	down	1.6765	down	2.01163	down	3801.38	3049.62	4752.55	Pthr1	19228	Mus musculus parathyroid hormone receptor 1 (Pthr1), mRNA.	ILMN_2635728
7210022	1.83203	up	1.67274	up	3.0645	up	2566.03	4408.73	1112.17	Capn5			ILMN_2627566
150504	1.36306	up	1.67127	up	2.27804	up	2871.25	3808.28	1285.45	Efna5	13640	Mus musculus ephrin A5 (Efna5), transcript variant 1, mRNA.	ILMN_2757641
4230193	1.33774	up	1.66928	up	2.23305	up	522.475	677	232	LOC381283			ILMN_1233840
1300014	1.28273	down	1.66527	down	2.13609	down	7063.95	5172.68	8714.75	2210404O07Rik			ILMN_2648317
4590215	1.39467	up	1.6631	up	2.31949	up	1785.1	2436.88	806.125	Olfm1			ILMN_1240615
6760243	1.29267	down	1.66242	down	2.14897	down	866.05	642.9	1081.5	Crim2	333088	Mus musculus cysteine rich BMP regulator 2 (chordin like) (Crim2), mRNA.	ILMN_2907964
730025	1.65823	up	1.66235	up	2.75657	up	10007.8	15647.4	4387.15	Gstm2	14863	Mus musculus glutathione S-transferase, mu 2 (Gstm2), mRNA.	ILMN_2862470
3360161	1.3931	up	1.66216	up	2.31556	up	11572.4	15157.6	5175.35	Aqp3	11828	Mus musculus aquaporin 3 (Aqp3), mRNA.	ILMN_2991272
1580519	1.43522	up	1.65729	up	2.37856	up	7229.22	9994.98	3232.38	Anxa3	11745	Mus musculus annexin A3 (Anxa3), mRNA.	ILMN_1241171
4280274	1.35158	up	1.65336	up	2.23464	up	931.75	1215.17	421.65	2610020H15Rik	66569	Mus musculus glycerophosphodiester phosphodiesterase domain containing 1 (Gdpd1), mRNA.	ILMN_2683528
110326	1.97112	up	1.65128	up	3.25488	up	1161.15	2156.82	517.575	2310010M24Rik	71897	Mus musculus RIKEN cDNA 2310010M24 gene (2310010M24Rik), mRNA.	ILMN_2596998
6350255	1.509	up	1.65032	up	2.49034	up	1428.67	2051.95	642.25	Mal2	105853	Mus musculus mal, T-cell differentiation protein 2 (Mal2), mRNA.	ILMN_1252628
4830494	1.28694	down	1.64369	down	2.11534	down	1549.4	1152.75	1916.65	Plekhb1	27276	Mus musculus pleckstrin homology domain containing, family B (evectins) member 1 (Plekhb1), mRNA.	ILMN_2933022
5080082	1.56248	down	1.63779	down	2.55901	down	9559.93	5821.73	11642.2	Slc5a12			ILMN_1242165
540020	1.8217	down	1.63584	down	2.98	down	7587.3	3972.45	9199.12	Cyp51			ILMN_2688075
5560370	1.24329	down	1.63387	down	2.03137	down	1313.95	1001.67	1613.15	2810022L02Rik	67198	Mus musculus RIKEN cDNA 2810022L02 gene (2810022L02Rik), mRNA.	ILMN_2673917
2760356	4.04533	up	1.63301	up	6.60604	up	516.025	1995.97	236.45	S100a14			ILMN_2777308
770056	1.6464	up	1.63177	up	2.68654	up	5422.05	8403.05	2455.07	D6Wsu176e			ILMN_1229056
4880392	1.27657	up	1.62983	up	2.08059	up	1570.95	1924.47	723.15	Scmh1			ILMN_1230766
6480703	1.3469	up	1.62743	up	2.19198	up	16427.3	20892.7	7446.85	Btg1	12226	Mus musculus B-cell translocation gene 1, anti-proliferative (Btg1), mRNA.	ILMN_2866185
5690343	1.56619	up	1.62165	up	2.53981	up	2036.38	2937.25	906.475	A630005A06Rik			ILMN_3140913
4060484	1.29436	up	1.62067	up	2.09773	up	14410.3	17783.9	6606.53	Tpm1	22003	Mus musculus tropomyosin 1, alpha (Tpm1), mRNA.	ILMN_3007072
5220440	1.23631	up	1.61976	up	2.00253	up	2828.5	3295.18	1284.58	Zfpm1	22761	Mus musculus zinc finger protein, multitype 1 (Zfpm1), mRNA.	ILMN_2445324
1110414	1.61823	up	1.61568	up	2.61455	up	968.375	1520.95	441.6	BC025575			ILMN_2704134
5360674	1.54954	down	1.61347	down	2.50014	down	2411.35	1490.12	2916.95	Ace			ILMN_2424060
1440088	1.47628	up	1.61094	up	2.37819	up	432.025	593.925	195.7	Wnt7b	22422	Mus musculus wingless-related MMTV integration site 7B (Wnt7b), mRNA.	ILMN_2456957
20196	1.52434	down	1.60957	down	2.45353	down	1215.22	784.025	1471.28	Dleu2			ILMN_2423282
4060398	1.69583	down	1.60715	down	2.72545	down	2751.9	1505.85	3255.88	Sfrp1			ILMN_2604282
4220056	1.3637	up	1.60282	up	2.18576	up	4062.97	5263.73	1879.72	Tpm1			ILMN_2518346
2070465	1.64625	up	1.60048	up	2.63479	up	812.725	1273.12	379.525	A830073O21Rik			ILMN_2471128
2690025	1.57089	up	1.60002	up	2.51346	up	27030.2	39425.5	12317	Gstm2	14863	Mus musculus glutathione S-transferase, mu 2 (Gstm2), mRNA.	ILMN_1251449
6060452	1.52941	up	1.59994	up	2.44697	up	4861.62	7171.27	2252.12	Fgfr2			ILMN_1225071
4760767	1.71253	down	1.59695	down	2.73482	down	3513.88	1940.2	4005.45	Clcnka	12733	Mus musculus chloride channel Ka (Clcnka), mRNA.	ILMN_1250227
2650280	1.34208	down	1.59691	down	2.14317	down	412.175	291.2	490.675	Prima1			ILMN_1234415
1660474	1.39359	up	1.59393	up	2.22129	up	2378.32	3140.55	1104.2	Csnk1e	27373	Mus musculus casein kinase 1, epsilon (Csnk1e), mRNA.	ILMN_2712792
6940093	1.4785	down	1.59249	down	2.35449	down	722.6	471.15	910.6	6330444G18Rik			ILMN_1244545
1470091	1.44656	up	1.59244	up	2.30355	up	8553.48	11720.4	3958.58	Sort1	20661	Mus musculus sortilin 1 (Sort1), mRNA.	ILMN_3005873
10201	1.62417	down	1.59231	down	2.58619	down	1955.38	1153.75	2313.25	Aqp11	66333	Mus musculus aquaporin 11 (Aqp11), mRNA.	ILMN_2670407
5820402	1.32837	down	1.59038	down	2.11262	down	3986.22	2867.67	4708.88	Tinag	26944	Mus musculus tubulointerstitial nephritis antigen (Tinag), mRNA.	ILMN_2608526
3710167	1.41696	down	1.58825	down	2.25048	down	539.075	362.55	639.85	Hs6st2			ILMN_2507473
2320661	1.27598	up	1.58767	up	2.02584	up	1378.6	1640.42	630.525	St14			ILMN_1255342
6510201	1.30834	down	1.58764	down	2.07718	down	1603.97	1165.58	1909.9	Aldh8a1			ILMN_1226247
2030131	1.56894	up	1.58756	up	2.49078	up	986.375	1499.08	474.25	Gpc6			ILMN_1220293
2750167	2.14498	up	1.58638	up	3.40276	up	393.1	808.425	184.825	3830408G10Rik			ILMN_2752454
2810288	1.50546	up	1.58496	up	2.38609	up	1278.85	1817.78	589	Mbp	17196	Mus musculus myelin basic protein (Mbp), transcript variant 8, mRNA.	ILMN_3011353
7150575	1.34789	up	1.58469	up	2.13599	up	2851.72	3691.95	1354.15	C77080			ILMN_2696592
430551	1.63169	up	1.5839	up	2.58442	up	5024.78	7787	2369.82	D6Wsu176e			ILMN_2755492
2030349	1.35255	down	1.58346	down	2.14171	down	24162.8	17365.2	29657.3	Slc12a3			ILMN_1214122
5420564	1.27393	down	1.58126	down	2.01442	down	422.05	316.775	504.25	Slc6a15	103098	Mus musculus solute carrier family 6 (neurotransmitter transporter), member 15 (Slc6a15), mRNA.	ILMN_1245258
3830553	1.63846	up	1.57981	up	2.58845	up	686.375	1086.78	323.075	St8sia4	20452	Mus musculus ST8 alpha-N-acetyl-neuraminide alpha-2,8-sialyltransferase 4 (St8sia4), mRNA.	ILMN_2671195
380035	1.50099	up	1.57808	up	2.36867	up	919.75	1343.95	430.925	2810026P18Rik			ILMN_2513173
160327	1.67452	up	1.57538	up	2.63801	up	1037.62	1655.1	487.425	1700012H17Rik			ILMN_2766755
870333	1.3661	up	1.57422	up	2.15053	up	11674.2	15081.5	5563.27	1110004P15Rik			ILMN_2458765
2650730	1.50015	down	1.57384	down	2.36099	down	718.025	466.075	873.275	Slc4a9			ILMN_2727251
6450347	1.88295	up	1.57363	up	2.96307	up	335.6	625.5	158.85	B4galnt2	14422	Mus musculus beta-1,4-N-acetyl-galactosaminyl transferase 2 (B4galnt2), mRNA.	ILMN_2879681
3440689	1.29483	down	1.57362	down	2.03757	down	4895.68	3618.65	5775.93	Aldh8a1			ILMN_2771641
7510072	1.57348	up	1.57051	up	2.47116	up	28924.3	42470.8	13406.3	Gstm2	14863	Mus musculus glutathione S-transferase, mu 2 (Gstm2), mRNA.	ILMN_2624854
240653	1.41812	up	1.57015	up	2.22666	up	1799.8	2418.68	846.075	G6pdx			ILMN_2721337
4890706	1.46462	down	1.56515	down	2.29235	down	347.05	226.35	416.25	Ace			ILMN_2613683
5270452	1.4077	up	1.56429	up	2.20206	up	1473	1955.65	696.625	Tiam1	21844	Mus musculus T-cell lymphoma invasion and metastasis 1 (Tiam1), mRNA.	ILMN_2737710
1190201	1.42885	up	1.56061	up	2.22987	up	520.125	719.625	249.125	Anln	68743	Mus musculus anillin, actin binding protein (scraps homolog, Drosophila) (Anln), mRNA.	ILMN_2595597
4490445	1.62263	up	1.55837	up	2.52866	up	1083.78	1636.92	507.175	Hs3st1	15476	Mus musculus heparan sulfate (glucosamine) 3-O-sulfotransferase 1 (Hs3st1), mRNA.	ILMN_1253182
2970528	1.29964	up	1.55767	up	2.02441	up	3762.75	4479.35	1712.75	Fmnl3	22379	Mus musculus formin-like 3 (Fmnl3), mRNA.	ILMN_2599659
7330504	1.39871	up	1.55652	up	2.17712	up	1707.25	2290.65	817.05	DXImx50e			ILMN_2672543
1690561	1.5715	down	1.55516	down	2.44394	down	10306	6179.73	11996.3	Gatm	67092	Mus musculus glycine amidinotransferase (L-arginine:glycine amidinotransferase) (Gatm), mRNA.	ILMN_2736337
5090184	1.48854	up	1.55511	up	2.31485	up	4741.85	6808.62	2253.35	Anxa3	11745	Mus musculus annexin A3 (Anxa3), mRNA.	ILMN_3135781
580484	1.28819	down	1.55338	down	2.00105	down	1145.88	852.5	1334.75	Uros			ILMN_2498173
1780114	1.54763	down	1.55232	down	2.40242	down	12360	7647.35	15276	Slc12a3			ILMN_2756550
2470671	1.36001	down	1.55216	down	2.11095	down	30587.4	21270.1	35513.3	Pdzk1			ILMN_1235474
360689	1.31577	up	1.55098	up	2.04074	up	14793.6	18162.1	6929.9	Tubb5			ILMN_1227164
6020674	1.41584	up	1.54934	up	2.19362	up	1192.2	1601.42	569.05	Cd14			ILMN_2742075
5820392	1.36457	up	1.54862	up	2.11319	up	557.1	711.825	258.125	Cfl1	12631	Mus musculus cofilin 1, non-muscle (Cfl1), mRNA.	ILMN_1213376
2370110	1.72386	up	1.54788	up	2.66833	up	372.25	643.25	177.95	Trib3			ILMN_1244279
5130221	1.34589	up	1.54473	up	2.07904	up	3806.95	4952.57	1872.53	Mid1ip1	68041	Mus musculus Mid1 interacting protein 1 (gastrulation specific G12-like (zebrafish)) (Mid1ip1), mRNA.	ILMN_2847332
110079	1.32906	up	1.54343	up	2.05131	up	449.475	564.175	216.75	Cd44			ILMN_2474229
2370520	1.41576	up	1.54266	up	2.18403	up	4452.7	6070.35	2160.47	Ahnak	66395	Mus musculus AHNAK nucleoprotein (desmoyokin) (Ahnak), transcript variant 1, mRNA.	ILMN_3079919
3830347	1.36751	up	1.53608	up	2.1006	up	2423.03	3054.08	1128.83	Fmnl3	22379	Mus musculus formin-like 3 (Fmnl3), mRNA.	ILMN_2599657
4920487	1.34279	down	1.53485	down	2.06099	down	21345.7	14959.6	24171.3	Ckb			ILMN_1224754
1770070	1.44758	down	1.53459	down	2.22144	down	1353.55	895.325	1562.4	Edg7	65086	Mus musculus endothelial differentiation, lysophosphatidic acid G-protein-coupled receptor 7 (Edg7), mRNA.	ILMN_3009440
6560341	1.39422	up	1.53274	up	2.13698	up	627.975	840.8	304.425	Cd68			ILMN_2689785
5900070	1.72561	up	1.53116	up	2.64219	up	2173.9	3646.62	1067.03	Gata3	14462	Mus musculus GATA binding protein 3 (Gata3), mRNA.	ILMN_1248843
3440021	1.4042	up	1.52933	up	2.14749	up	543.7	724.85	266.4	Csf1			ILMN_1254561
840762	1.32779	down	1.52875	down	2.02985	down	806.775	585.8	924.325	Tceal1	237052	Mus musculus transcription elongation factor A (SII)-like 1 (Tceal1), mRNA.	ILMN_2937136
6860546	1.36362	down	1.52497	down	2.07948	down	838.625	586.775	952.5	Lrp2			ILMN_2708043
4640639	2.09471	up	1.52229	down	1.37603	up	142.875	287.675	164.425	OTTMUSG00000010673	433804	Mus musculus predicted gene, OTTMUSG00000010673 (OTTMUSG00000010673), mRNA. XM_902030 XM_902032 XM_902035 XM_918501	ILMN_2898886
6760521	1.32184	up	1.52212	up	2.01199	up	3223.25	4002.32	1545.2	2810012G08Rik			ILMN_2483948
6960201	1.33383	up	1.52035	up	2.0279	up	7159.25	9103.4	3528.6	Plec1			ILMN_2710419
5810767	1.46748	up	1.51793	up	2.22754	up	358.7	496.775	173.95	Sdc1	20969	Mus musculus syndecan 1 (Sdc1), mRNA.	ILMN_1228718
1690170	1.63864	up	1.51557	up	2.48347	up	677.375	1056.05	319.975	Bst1	12182	Mus musculus bone marrow stromal cell antigen 1 (Bst1), mRNA.	ILMN_2648346
110678	1.44112	up	1.51533	up	2.18378	up	380.55	533.075	188.325	Ptpn14			ILMN_2553305
3890332	1.4577	up	1.51482	up	2.20816	up	7528.9	10622	3660.25	Gadd45a	13197	Mus musculus growth arrest and DNA-damage-inducible 45 alpha (Gadd45a), mRNA.	ILMN_2742152
2480427	1.48675	up	1.51426	up	2.25132	up	765.25	1067.33	369.425	Tbc1d2			ILMN_1250612
580609	1.39786	up	1.51144	up	2.11278	up	3975.82	5457.62	1965.7	Gadd45a	13197	Mus musculus growth arrest and DNA-damage-inducible 45 alpha (Gadd45a), mRNA.	ILMN_2947568
4900747	1.57778	up	1.50942	up	2.38152	up	821.925	1280.65	410.375	Tcfap2a			ILMN_2764846
5390458	1.40588	down	1.50507	down	2.11595	down	695.625	478.55	785.075	3110057O12Rik	269423	Mus musculus RIKEN cDNA 3110057O12 gene (3110057O12Rik), mRNA.	ILMN_2635871
1300092	1.80412	up	1.50453	up	2.71435	up	1919.5	3360.1	960.225	1600029D21Rik			ILMN_1259777
6620376	1.44657	up	1.50157	up	2.17213	up	861.1	1194.03	422.325	Cx3cr1			ILMN_2625125
3800634	1.84615	up	1.49799	up	2.76552	up	799.2	1373.3	392.45	Ppl	19041	Mus musculus periplakin (Ppl), mRNA.	ILMN_3155363
1430368	1.73876	up	1.49445	up	2.5985	up	3942.15	6537.75	1921.95	St6gal1			ILMN_2705166
5890523	2.01442	up	1.49337	up	3.00826	up	819.475	1602.97	412.025	Pqlc3	217430	Mus musculus PQ loop repeat containing (Pqlc3), mRNA.	ILMN_2838317
5890719	1.61854	up	1.48751	up	2.40758	up	878	1356	439.425	1700012H17Rik			ILMN_1239592
6520273	1.39971	up	1.48313	up	2.07595	up	1245.08	1693.6	637.6	Adamts2			ILMN_2729103
4480408	1.50454	down	1.48259	down	2.23061	down	17608	11074.5	19531.6	F13b			ILMN_2774206
1510491	1.90019	up	1.48133	up	2.8148	up	737.225	1331.35	367.825	Ppl			ILMN_2503188
6270181	1.5191	up	1.4779	up	2.24508	up	2477.82	3596.75	1262.53	Dusp4			ILMN_2450767
2360703	1.54438	up	1.47552	up	2.27876	up	2028.58	3014.1	1024.85	Itga3	16400	Mus musculus integrin alpha 3 (Itga3), mRNA.	ILMN_2616164
4280010	1.40575	down	1.47527	down	2.07386	down	699.125	480.95	788.2	Ovol1	18426	Mus musculus OVO homolog-like 1 (Drosophila) (Ovol1), mRNA.	ILMN_2617858
870445	1.50539	up	1.46488	up	2.20521	up	696.2	1003.6	354.75	Lamc2			ILMN_2775307
6940379	2.33357	up	1.45952	up	3.40589	up	962.375	2187.75	497.825	Klf5			ILMN_1253387
7200484	1.49085	up	1.45913	up	2.17534	up	547.925	776.375	274.4	Apcdd1	494504	Mus musculus adenomatosis polyposis coli down-regulated 1 (Apcdd1), mRNA.	ILMN_2726030
3370603	1.50708	down	1.45627	down	2.19471	down	930.5	590.875	1012.95	3830431G21Rik			ILMN_2641486
620059	1.60124	down	1.4546	down	2.32917	down	8777.85	5243.07	9602.17	F13b	14060	Mus musculus coagulation factor XIII, beta subunit (F13b), mRNA.	ILMN_2896248
6450592	1.86404	up	1.45324	up	2.7089	up	984.575	1771.15	501.375	1110036D12Rik			ILMN_2422360
6650646	1.89569	up	1.45207	up	2.75267	up	1001.05	1879.7	509.675	Itgb4	192897	Mus musculus integrin beta 4 (Itgb4), transcript variant 2, mRNA.	ILMN_3144575
3440524	1.89607	up	1.45131	up	2.75178	up	567.425	1017	285.275	Gpr126			ILMN_2754155
5340762	1.44758	up	1.44159	up	2.08681	up	5410.18	7364.78	2740.75	AW212394			ILMN_1240938
7200270	1.53435	up	1.43831	up	2.20687	up	507.45	747.8	262.125	Chaf1b	110749	Mus musculus chromatin assembly factor 1, subunit B (p60) (Chaf1b), mRNA.	ILMN_2664686
5260201	1.44674	up	1.43489	up	2.07591	up	3865.95	5308.3	2077.45	Trp53inp1	60599	Mus musculus transformation related protein 53 inducible nuclear protein 1 (Trp53inp1), mRNA.	ILMN_2506012
2570735	1.50284	up	1.43352	up	2.15434	up	1271.55	1818.9	655.225	2410006H16Rik			ILMN_1231490
830736	1.62703	up	1.43287	up	2.33133	up	1029	1633.67	538.5	Adra2a			ILMN_1242170
840070	1.55387	up	1.4297	up	2.22157	up	1166.85	1728.35	605.2	Ctsd	13033	Mus musculus cathepsin D (Ctsd), mRNA.	ILMN_2987685
6960026	1.62791	up	1.42466	up	2.31922	up	11418.5	17388	5883.22	D2Bwg0891e			ILMN_1249905
2120731	1.5224	up	1.42402	up	2.16794	up	1793.17	2618.83	939.8	Frk	14302	Mus musculus fyn-related kinase (Frk), mRNA.	ILMN_2615513
7160176	1.51027	up	1.42364	up	2.15008	up	294.575	438.775	154.55	Kcnd2			ILMN_2644229
2680097	1.48555	up	1.42282	up	2.11367	up	803.725	1127.45	412.45	Bmpr1b	12167	Mus musculus bone morphogenetic protein receptor, type 1B (Bmpr1b), mRNA.	ILMN_1216262
7040139	2.4446	up	1.41811	up	3.4667	up	8442.73	19039.3	4351.88	Fxyd4	108017	Mus musculus FXYD domain-containing ion transport regulator 4 (Fxyd4), mRNA.	ILMN_2670751
1450487	1.65636	up	1.41063	up	2.33651	up	897.175	1468.08	483.425	Fjx1			ILMN_2689998
510520	2.48657	up	1.40785	up	3.50071	up	3993.2	9274.05	2088.43	Fxyd4	108017	Mus musculus FXYD domain-containing ion transport regulator 4 (Fxyd4), mRNA.	ILMN_1215552
7330477	1.7113	up	1.40612	up	2.40629	up	4374.93	7071.07	2330.85	Krt7	110310	Mus musculus keratin 7 (Krt7), mRNA.	ILMN_2961152
4480754	1.45521	up	1.40528	up	2.04497	up	355.85	489.75	186.975	Gpr39			ILMN_1253365
6060433	1.51026	up	1.39352	up	2.10458	up	335.825	486.75	182.275	Gjb3	14620	Mus musculus gap junction membrane channel protein beta 3 (Gjb3), mRNA.	ILMN_2879102
7100255	1.73526	up	1.39244	up	2.41626	up	6866.93	11199.6	3631.83	Scnn1g			ILMN_2759914
2360598	1.53087	up	1.38905	up	2.12645	up	917.375	1373.33	497.425	Bmpr1b	12167	Mus musculus bone morphogenetic protein receptor, type 1B (Bmpr1b), mRNA.	ILMN_2812900
60291	1.48544	up	1.37628	up	2.04438	up	2790.35	3945.65	1534.05	Trp53inp1	60599	Mus musculus transformation related protein 53 inducible nuclear protein 1 (Trp53inp1), mRNA.	ILMN_2971479
4810402	1.49393	down	1.3737	down	2.05222	down	1361.5	871.525	1395.62	C8a	230558	Mus musculus complement component 8, alpha polypeptide (C8a), mRNA.	ILMN_1213805
6650168	1.74532	up	1.36509	up	2.38252	up	8567.75	14156.2	4521.1	Hsd11b2			ILMN_2731265
450615	1.50577	up	1.36214	up	2.05107	up	583	844.05	319.75	Bbc3	170770	Mus musculus Bcl-2 binding component 3 (Bbc3), mRNA.	ILMN_2920736
1850333	1.51842	down	1.35032	down	2.05035	down	2298.72	1425.38	2349.4	Trrp1			ILMN_1257053
430181	1.71893	up	1.34489	up	2.31177	up	484.7	802.825	268.45	Rhou	69581	Mus musculus ras homolog gene family, member U (Rhou), mRNA.	ILMN_1237773
3870072	1.70341	up	1.336	up	2.27576	up	952.8	1597.75	543.35	Mmp2			ILMN_2678218
3850255	1.59238	up	1.33567	up	2.12689	up	1345.92	2077.35	754.275	Nbl1	17965	Mus musculus neuroblastoma, suppression of tumorigenicity 1 (Nbl1), mRNA.	ILMN_2886618
2480241	2.16087	up	1.32549	up	2.8642	up	1353	2711.95	751.375	Muc1	17829	Mus musculus mucin 1, transmembrane (Muc1), mRNA.	ILMN_2928489
4780164	2.62811	up	1.32493	up	3.48207	up	1103.9	2756.2	626.45	Krt1-23	94179	Mus musculus keratin 23 (Krt23), mRNA.	ILMN_2671165
6270553	2.05135	up	1.32189	up	2.71166	up	1825.05	3428.92	1001.75	Muc1	17829	Mus musculus mucin 1, transmembrane (Muc1), mRNA.	ILMN_1250138
2850451	1.55216	up	1.30926	up	2.03219	up	414.6	626.05	234.4	Apcdd1	494504	Mus musculus adenomatosis polyposis coli down-regulated 1 (Apcdd1), mRNA.	ILMN_2965660
6620445	1.70999	up	1.30861	up	2.2377	up	1959.48	3092.03	1094.6	Ptgs1			ILMN_1224866
240646	1.90208	up	1.30671	up	2.48545	up	546.35	968.5	307.675	Scx	20289	Mus musculus scleraxis (Scx), mRNA.	ILMN_1226016
3460424	2.20209	up	1.30288	up	2.86905	up	599.775	1277.65	359.975	Elf5	13711	Mus musculus E74-like factor 5 (Elf5), mRNA.	ILMN_2736380
6450301	2.37398	up	1.30039	up	3.08711	up	588.4	1350.58	339.6	S100a14	66166	Mus musculus S100 calcium binding protein A14 (S100a14), mRNA.	ILMN_2779858
7210600	1.75258	up	1.29076	up	2.26217	up	3518.1	5927.25	2084.45	Scnn1b	20277	Mus musculus sodium channel, nonvoltage-gated 1 beta (Scnn1b), mRNA.	ILMN_2618383
6330100	1.60891	up	1.28931	up	2.07438	up	896.675	1351.23	513.725	Ptgs1			ILMN_1233864
7650767	1.77632	up	1.28384	up	2.28051	up	571.3	989.55	331.975	Pqlc3	217430	Mus musculus PQ loop repeat containing (Pqlc3), mRNA.	ILMN_2749327
3180184	1.71317	up	1.27854	up	2.19037	up	541.2	901.325	322.15	9030418M05Rik	66805	Mus musculus tetraspanin 1 (Tspan1), mRNA.	ILMN_2624180
2000379	2.06011	down	1.27318	down	2.6229	down	2585.72	1256.45	2480.22	Prok1			ILMN_1233213
7570053	2.11308	up	1.26978	down	1.66413	up	5748.73	11820.9	5419.35	BC018222	235135	Mus musculus transmembrane protein 45b (Tmem45b), mRNA.	ILMN_2661366
3120719	1.86856	up	1.24635	up	2.32887	up	912.6	1627.55	540.95	2310042N02Rik	71913	Mus musculus transmembrane protein 79 (Tmem79), mRNA.	ILMN_1231048
670240	1.7497	up	1.24385	up	2.17637	up	952.6	1594.88	568.725	Anxa1			ILMN_1259252
940180	1.84961	up	1.23509	up	2.28444	up	469.45	805.15	274.975	1500004A08Rik			ILMN_2769772
1260047	1.91603	up	1.23382	up	2.36403	up	1088.8	1939.23	646.275	Muc1	17829	Mus musculus mucin 1, transmembrane (Muc1), mRNA.	ILMN_1259202
520692	1.67477	up	1.22916	up	2.05856	up	737.425	1169.67	443.1	E130115E03Rik			ILMN_1218538
2340110	2.09058	up	1.2219	up	2.55447	up	743.15	1484.02	453.65	Avpr2	12000	Mus musculus arginine vasopressin receptor 2 (Avpr2), mRNA.	ILMN_2604189
3830520	1.77791	up	1.22051	up	2.16996	up	565.725	969.325	346.55	AW120700			ILMN_1260036
1500148	1.75549	up	1.20817	up	2.12093	up	318.175	536.425	195.6	Gtse1	29870	Mus musculus G two S phase expressed protein 1 (Gtse1), mRNA.	ILMN_2908070
940041	1.67638	up	1.20221	up	2.01537	up	1460.85	2361.8	906.275	Spnb3			ILMN_2661588
50025	2.19101	up	1.19835	down	1.82836	up	178.175	380	160.9	Raet1b	19369	Mus musculus retinoic acid early transcript beta (Raet1b), mRNA.	ILMN_3158725
7000114	2.53348	down	1.17809	down	2.98467	down	6302.6	2456.75	5344.27	LOC233038			ILMN_1217003
4670050	2.05675	up	1.11878	down	1.83838	up	188.55	377.275	157.575	Raet1b	19369	Mus musculus retinoic acid early transcript beta (Raet1b), mRNA.	ILMN_1245816
2710324	2.08605	up	1.07405	down	1.94223	up	227.075	449.6	179.95	Aard			ILMN_1237572
7210438	3.28154	up	1.03067	up	3.38219	up	186.65	587.975	134.825	Casp14	12365	Mus musculus caspase 14 (Casp14), mRNA.	ILMN_1241322
