# Supplementary material for: Renal Cyst Formation in Fh1-Deficient Mice Is Independent of the Hif/Phd Pathway: Roles for Fumarate in KEAP1 Succination and Nrf2 Signaling
Source: Cancer Cell. 2011 Oct 18;20(4):524–37. doi: 10.1016/j.ccr.2011.09.006 (PMC3202623; doi:10.1016/j.ccr.2011.09.006)
Supplement: Document S3. Table S2 [file mmc3.xls]

## Sheet: Sheet0
© 2000-2011 Ingenuity Systems, Inc. All rights reserved.
Ingenuity Canonical Pathways	-log(p-value)	Ratio	Overlaps with dataset	Molecules
NRF2-mediated Oxidative Stress Response	5.47	0.0733	14/191 (7%)	MGST1, RRAS, GSTA1, GSTA4, NQO1, HSPB8, GCLC, GSTO1, TXNRD1, PIK3R3, HMOX1, GSTM2, ABCC4, EPHX1
Aryl Hydrocarbon Receptor Signaling	5.32	0.0828	12/145 (8%)	CTSD, MGST1, GSTM2, ALDH1A1, ALDH1L2, GSTA1, GSTA4, NQO1, CDKN1A, ALDH8A1, ALDH18A1, GSTO1
Intrinsic Prothrombin Activation Pathway	5.15	0.2	6/30 (20%)	COL1A1, F5, F13A1, F13B, COL18A1, COL3A1
Xenobiotic Metabolism Signaling	4.57	0.0565	16/283 (6%)	MGST1, RRAS, GSTA1, GSTA4, NQO1, ALDH8A1, GCLC, GSTO1, PIK3R3, UGT1A8 (includes others), HMOX1, GSTM2, ALDH1A1, ALDH1L2, HS3ST1, ALDH18A1
LPS/IL-1 Mediated Inhibition of RXR Function	4.36	0.0619	13/210 (6%)	MGST1, GSTA1, GSTA4, ALDH8A1, GSTO1, APOC1, GSTM2, ALDH1A1, ALDH1L2, CD14, HS3ST1, ALDH18A1, ABCC4
Glioma Invasiveness Signaling	4.26	0.119	7/59 (12%)	PIK3R3, F2R, RRAS, CD44, RHOU, PLAUR, MMP2
Glutathione Metabolism	4.26	0.123	7/57 (12%)	MGST1, PGD, GSTM2, GSTA1, GSTA4, GCLC, GSTO1
Role of Tissue Factor in Cancer	3.93	0.0811	9/111 (8%)	PIK3R3, F2RL1, CFL1, CSF1, RRAS, PLAUR, ITGA3, FRK, PDXP
Hepatic Fibrosis / Hepatic Stellate Cell Activation	3.8	0.0704	10/142 (7%)	COL1A1, VCAM1, EDNRB, CSF1, PROK1, CD14, FGFR2, EGF, MMP2, COL3A1
Macropinocytosis Signaling	3.76	0.0921	7/76 (9%)	PIK3R3, MRC1/MRC1L1, CSF1, RRAS, CD14, EGF, ITGB4
Coagulation System	3.49	0.143	5/35 (14%)	F2R, F5, PLAUR, F13A1, F13B
HER-2 Signaling in Breast Cancer	3.42	0.0864	7/81 (9%)	PIK3R3, RRAS, CDKN1A, EGF, MMP2, ITGB4, AREG/AREGB
Ovarian Cancer Signaling	3.33	0.0652	9/138 (7%)	PIK3R3, PRKAR2B, RRAS, PROK1, WNT7B, PTGS1, CD44, EGF, MMP2
Metabolism of Xenobiotics by Cytochrome P450	3.23	0.0741	8/108 (7%)	UGT1A8 (includes others), MGST1, ADH7, GSTM2, GSTA1, GSTA4, GSTO1, CYP51A1
Glycolysis/Gluconeogenesis	3.13	0.0814	7/86 (8%)	PKM2, ADH7, ALDH1A1, HK2, ENO2, PFKP, PFKL
Atherosclerosis Signaling	2.99	0.0693	7/101 (7%)	COL1A1, VCAM1, CSF1, COL18A1, PLA2G7, COL3A1, TNFRSF12A
G-Protein Coupled Receptor Signaling	2.8	0.0366	19/519 (4%)	GCGR, EDNRB, F2R, RRAS, CX3CR1, LPAR3, PIK3R3, ADRA2A, AVPR2, PRKAR2B, P2RY14, F2RL1, GPR137B, GPR126, PTH1R, OXGR1, DUSP4, ADORA1, GPR39
HIF1α Signaling	2.7	0.0673	7/104 (7%)	PIK3R3, SLC2A1, RRAS, PROK1, EGLN3, MMP2, HIF1A
AMPK Signaling	2.69	0.0567	8/141 (6%)	ADRA2A, PIK3R3, CHRNA4, PRKAR2B, PFKP, PFKL, EIF4EBP1, GYS2
Rac Signaling	2.65	0.0593	7/118 (6%)	PIK3R3, TIAM1, ARPC1B, CFL1, RRAS, CD44, ITGA3
Extrinsic Prothrombin Activation Pathway	2.61	0.188	3/16 (19%)	F5, F13A1, F13B
IL-8 Signaling	2.5	0.0503	9/179 (5%)	PIK3R3, HMOX1, VCAM1, RRAS, PROK1, RHOU, EGF, MMP2, EIF4EBP1
Axonal Guidance Signaling	2.46	0.0355	15/423 (4%)	CFL1, ARPC1B, EPHB2, RRAS, BMP3, EGF, ITGA3, TUBB2B, PIK3R3, PRKAR2B, PROK1, EFNA5, WNT7B, SRGAP2, SEMA3C
α-Adrenergic Signaling	2.39	0.0652	6/92 (7%)	ADRA2A, PRKAR2B, RRAS, ITPR3, PYGB, GYS2
Neuregulin Signaling	2.37	0.0619	6/97 (6%)	PIK3R3, BTC, RRAS, EGF, ITGA3, AREG/AREGB
PI3K/AKT Signaling	2.32	0.0526	7/133 (5%)	PIK3R3, RRAS, GDF15, CDKN1A, ITGA3, EIF4EBP1, GYS2
Retinol Metabolism	2.23	0.0952	4/42 (10%)	UGT1A8 (includes others), ADH7, ALDH1A1, ALDH8A1
PXR/RXR Activation	2.21	0.0735	5/68 (7%)	UGT1A8 (includes others), GSTM2, ALDH1A1, PRKAR2B, GSTA1
Insulin Receptor Signaling	2.17	0.0538	7/130 (5%)	PIK3R3, SCNN1G, PRKAR2B, RRAS, SCNN1B, EIF4EBP1, GYS2
Renal Cell Carcinoma Signaling	2.13	0.0694	5/72 (7%)	PIK3R3, SLC2A1, RRAS, EGLN3, HIF1A
Endothelin-1 Signaling	2.08	0.0479	8/167 (5%)	PIK3R3, HMOX1, EDNRB, RRAS, PTGS1, ITPR3, PLA2G7, CASP14
Pancreatic Adenocarcinoma Signaling	2	0.0526	6/114 (5%)	PIK3R3, HMOX1, PROK1, CDKN1A, EGF, CDKN2B
Ephrin Receptor Signaling	2	0.0412	8/194 (4%)	ARPC1B, CFL1, EPHB2, RRAS, PROK1, EFNA5, EGF, ITGA3
PTEN Signaling	1.94	0.0496	6/121 (5%)	PIK3R3, BMPR1B, RRAS, CDKN1A, FGFR2, ITGA3
mTOR Signaling	1.93	0.047	7/149 (5%)	PIK3R3, HMOX1, RRAS, PROK1, RHOU, HIF1A, EIF4EBP1
Actin Cytoskeleton Signaling	1.92	0.0388	9/232 (4%)	PIK3R3, TIAM1, F2R, ARPC1B, CFL1, RRAS, CD14, EGF, ITGA3
Glioblastoma Multiforme Signaling	1.86	0.0443	7/158 (4%)	PIK3R3, RRAS, WNT7B, CDKN1A, ITPR3, RHOU, EGF
ERK/MAPK Signaling	1.82	0.0404	8/198 (4%)	PIK3R3, ELF3, PRKAR2B, RRAS, DUSP4, ITGA3, ELF5, EIF4EBP1
Pentose Phosphate Pathway	1.79	0.0968	3/31 (10%)	PGD, PFKP, PFKL
Urea Cycle and Metabolism of Amino Groups	1.79	0.0968	3/31 (10%)	CKB, ALDH18A1, GATM
Eicosanoid Signaling	1.77	0.0702	4/57 (7%)	PTGES, DPEP1, PTGS1, PLA2G7
Gα12/13 Signaling	1.75	0.048	6/125 (5%)	PIK3R3, CDH4, F2R, F2RL1, RRAS, LPAR3
FAK Signaling	1.75	0.0505	5/99 (5%)	CAPN5, PIK3R3, RRAS, EGF, ITGA3
Bladder Cancer Signaling	1.73	0.0549	5/91 (5%)	RRAS, PROK1, CDKN1A, EGF, MMP2
Complement System	1.72	0.0882	3/34 (9%)	C3, C1QC, C8A
Clathrin-mediated Endocytosis Signaling	1.67	0.0417	7/168 (4%)	PIK3R3, F2R, ARPC1B, EPHB2, PROK1, EGF, ITGB4
Glioma Signaling	1.6	0.0467	5/107 (5%)	PIK3R3, RRAS, CDKN1A, EGF, CDKN2B
Non-Small Cell Lung Cancer Signaling	1.58	0.0548	4/73 (5%)	PIK3R3, RRAS, ITPR3, EGF
Valine, Leucine and Isoleucine Degradation	1.58	0.0615	4/65 (6%)	BCAT1, ADH7, ALDH1A1, ABAT
Human Embryonic Stem Cell Pluripotency	1.56	0.0405	6/148 (4%)	PIK3R3, BMPR1B, WNT7B, BMP3, SPHK1, FGFR2
HGF Signaling	1.54	0.049	5/102 (5%)	PIK3R3, ELF3, RRAS, CDKN1A, ELF5
Starch and Sucrose Metabolism	1.52	0.0588	4/68 (6%)	UGT1A8 (includes others), HK2, PYGB, GYS2
cAMP-mediated signaling	1.49	0.0374	8/214 (4%)	ADRA2A, AKAP12, AVPR2, P2RY14, PRKAR2B, PTH1R, DUSP4, ADORA1
Melanoma Signaling	1.44	0.0682	3/44 (7%)	PIK3R3, RRAS, CDKN1A
BMP signaling pathway	1.44	0.0519	4/77 (5%)	BMPR1B, PRKAR2B, RRAS, BMP3
Arginine and Proline Metabolism	1.44	0.0556	4/72 (6%)	CKB, ALDH1A1, ABP1, GATM
Role of Osteoblasts, Osteoclasts and Chondrocytes in Rheumatoid Arthritis	1.42	0.0348	8/230 (3%)	PIK3R3, COL1A1, BMPR1B, CSF1, WNT7B, BMP3, SFRP1, ITGA3
Renin-Angiotensin Signaling	1.41	0.0446	5/112 (4%)	PIK3R3, PRKAR2B, RRAS, ITPR3, ACE
ILK Signaling	1.39	0.0374	7/187 (4%)	MUC1, PIK3R3, CFL1, PROK1, RHOU, HIF1A, ITGB4
Role of NANOG in Mammalian Embryonic Stem Cell Pluripotency	1.38	0.0439	5/114 (4%)	PIK3R3, BMPR1B, RRAS, WNT7B, BMP3
Galactose Metabolism	1.37	0.0667	3/45 (7%)	HK2, PFKP, PFKL
Nitric Oxide Signaling in the Cardiovascular System	1.35	0.0476	4/84 (5%)	PIK3R3, PRKAR2B, PROK1, ITPR3
EGF Signaling	1.34	0.0625	3/48 (6%)	PIK3R3, ITPR3, EGF
Thrombin Signaling	1.34	0.0357	7/196 (4%)	PIK3R3, F2R, RRAS, ITPR3, RHOU, EGF, GATA3
Ceramide Signaling	1.33	0.0488	4/82 (5%)	PIK3R3, CTSD, RRAS, SPHK1
Fructose and Mannose Metabolism	1.3	0.0625	3/48 (6%)	HK2, PFKP, PFKL
β-alanine Metabolism	1.3	0.0625	3/48 (6%)	ALDH1A1, ABAT, ABP1
Arachidonic Acid Metabolism	1.29	0.0431	5/116 (4%)	PTGES, PTGS1, CBR3, PLA2G7, CYP51A1
Colorectal Cancer Metastasis Signaling	1.26	0.0324	8/247 (3%)	PIK3R3, PRKAR2B, RRAS, PROK1, WNT7B, RHOU, EGF, MMP2
TGF-β Signaling	1.25	0.0449	4/89 (4%)	BMPR1B, RRAS, INHBB, TGIF1
Integrin Signaling	1.25	0.0337	7/208 (3%)	CAPN5, PIK3R3, ARPC1B, RRAS, RHOU, ITGB4, ITGA3
Germ Cell-Sertoli Cell Junction Signaling	1.24	0.0373	6/161 (4%)	PIK3R3, RRAS, RHOU, ITGA3, TUBB2B, PVRL2
Amyloid Processing	1.23	0.0556	3/54 (6%)	CSNK1E, CAPN5, PRKAR2B
TR/RXR Activation	1.22	0.0449	4/89 (4%)	PIK3R3, SLC2A1, PFKP, HIF1A
VEGF Signaling	1.2	0.0435	4/92 (4%)	PIK3R3, RRAS, PROK1, HIF1A
PAK Signaling	1.16	0.0381	4/105 (4%)	PIK3R3, CFL1, RRAS, ITGA3
Molecular Mechanisms of Cancer	1.15	0.0274	10/365 (3%)	PIK3R3, BMPR1B, PRKAR2B, RRAS, BBC3, BMP3, CDKN1A, RHOU, HIF1A, CDKN2B
Virus Entry via Endocytic Pathways	1.15	0.043	4/93 (4%)	PIK3R3, RRAS, ITGB4, ITGA3
PI3K Signaling in B Lymphocytes	1.12	0.037	5/135 (4%)	ATF3, C3, RRAS, ATF5, ITPR3
p53 Signaling	1.1	0.0421	4/95 (4%)	PIK3R3, GADD45A, BBC3, CDKN1A
Fcγ Receptor-mediated Phagocytosis in Macrophages and Monocytes	1.1	0.0421	4/95 (4%)	MYO5A, PIK3R3, HMOX1, ARPC1B
HMGB1 Signaling	1.09	0.0408	4/98 (4%)	PIK3R3, VCAM1, RRAS, RHOU
SAPK/JNK Signaling	1.09	0.0396	4/101 (4%)	PIK3R3, GADD45A, RRAS, DUSP4
JAK/Stat Signaling	1.05	0.0469	3/64 (5%)	PIK3R3, RRAS, CDKN1A
Antiproliferative Role of Somatostatin Receptor 2	1.02	0.0448	3/67 (4%)	PIK3R3, RRAS, CDKN1A
Regulation of eIF4 and p70S6K Signaling	0.958	0.0328	4/122 (3%)	PIK3R3, RRAS, ITGA3, EIF4EBP1
Leukocyte Extravasation Signaling	0.943	0.0311	6/193 (3%)	PIK3R3, CLDN10, VCAM1, CLDN4, CD44, MMP2
Breast Cancer Regulation by Stathmin1	0.927	0.0303	6/198 (3%)	PIK3R3, PRKAR2B, RRAS, CDKN1A, ITPR3, TUBB2B
fMLP Signaling in Neutrophils	0.925	0.0339	4/118 (3%)	PIK3R3, ARPC1B, RRAS, ITPR3
Sphingosine-1-phosphate Signaling	0.925	0.0348	4/115 (3%)	PIK3R3, SPHK1, RHOU, CASP14
RhoA Signaling	0.915	0.0367	4/109 (4%)	ARPC1B, CFL1, ANLN, LPAR3
Aminosugars Metabolism	0.914	0.0429	3/70 (4%)	GNPDA1, HK2, NQO1
Glutamate Metabolism	0.91	0.0571	2/35 (6%)	ABAT, GCLC
PDGF Signaling	0.9	0.0411	3/73 (4%)	PIK3R3, RRAS, SPHK1
Aldosterone Signaling in Epithelial Cells	0.893	0.0316	5/158 (3%)	PIK3R3, SCNN1G, ITPR3, HSPB8, SCNN1B
FLT3 Signaling in Hematopoietic Progenitor Cells	0.887	0.0405	3/74 (4%)	PIK3R3, RRAS, EIF4EBP1
Airway Pathology in Chronic Obstructive Pulmonary Disease	0.883	0.125	1/8 (13%)	MMP2
LPS-stimulated MAPK Signaling	0.874	0.038	3/79 (4%)	PIK3R3, RRAS, CD14
NF-κB Activation by Viruses	0.874	0.038	3/79 (4%)	PIK3R3, RRAS, ITGA3
Tight Junction Signaling	0.867	0.0311	5/161 (3%)	CLDN10, TIAM1, PRKAR2B, CLDN4, PVRL2
Caveolar-mediated Endocytosis Signaling	0.861	0.0361	3/83 (4%)	EGF, ITGB4, ITGA3
CCR3 Signaling in Eosinophils	0.854	0.0331	4/121 (3%)	PIK3R3, CFL1, RRAS, ITPR3
Alanine and Aspartate Metabolism	0.851	0.0526	2/38 (5%)	ABAT, ASNS
Hereditary Breast Cancer Signaling	0.844	0.0323	4/124 (3%)	PIK3R3, GADD45A, RRAS, CDKN1A
Acute Myeloid Leukemia Signaling	0.825	0.037	3/81 (4%)	PIK3R3, RRAS, EIF4EBP1
Role of Macrophages, Fibroblasts and Endothelial Cells in Rheumatoid Arthritis	0.823	0.0248	8/323 (2%)	PIK3R3, VCAM1, F2RL1, CSF1, RRAS, PROK1, WNT7B, SFRP1
Neuroprotective Role of THOP1 in Alzheimer's Disease	0.816	0.0476	2/42 (5%)	PRKAR2B, ACE
VDR/RXR Activation	0.813	0.038	3/79 (4%)	GADD45A, CDKN1A, CD14
Role of Pattern Recognition Receptors in Recognition of Bacteria and Viruses	0.813	0.0366	3/82 (4%)	PIK3R3, C3, C1QC
p70S6K Signaling	0.807	0.0323	4/124 (3%)	PIK3R3, F2R, F2RL1, RRAS
Reelin Signaling in Neurons	0.801	0.0366	3/82 (4%)	PIK3R3, ITGA3, FRK
FcγRIIB Signaling in B Lymphocytes	0.799	0.0392	2/51 (4%)	PIK3R3, RRAS
NF-κB Signaling	0.796	0.0291	5/172 (3%)	PIK3R3, BMPR1B, RRAS, FGFR2, EGF
Acute Phase Response Signaling	0.781	0.0291	5/172 (3%)	PIK3R3, HMOX1, C3, RRAS, CP
GNRH Signaling	0.78	0.0301	4/133 (3%)	PRKAR2B, RRAS, ITPR3, EGF
Prostate Cancer Signaling	0.779	0.0326	3/92 (3%)	PIK3R3, RRAS, CDKN1A
Tryptophan Metabolism	0.762	0.032	4/125 (3%)	ADH7, ALDH1A1, ABP1, CYP51A1
Wnt/β-catenin Signaling	0.759	0.0289	5/173 (3%)	CSNK1E, SOX4, WNT7B, CD44, SFRP1
Huntington's Disease Signaling	0.759	0.0261	6/230 (3%)	CAPN5, PIK3R3, CTSD, HAP1, EGF, CASP14
Valine, Leucine and Isoleucine Biosynthesis	0.756	0.0909	1/11 (9%)	BCAT1
Cell Cycle: G2/M DNA Damage Checkpoint Regulation	0.751	0.0408	2/49 (4%)	GADD45A, CDKN1A
Regulation of Actin-based Motility by Rho	0.747	0.0341	3/88 (3%)	ARPC1B, CFL1, RHOU
Melanocyte Development and Pigmentation Signaling	0.747	0.0345	3/87 (3%)	PIK3R3, PRKAR2B, RRAS
MSP-RON Signaling Pathway	0.721	0.0417	2/48 (4%)	PIK3R3, CSF1
CDK5 Signaling	0.716	0.0337	3/89 (3%)	PRKAR2B, RRAS, ITGA3
Histidine Metabolism	0.68	0.0408	2/49 (4%)	ALDH1A1, ABP1
Phospholipase C Signaling	0.675	0.0243	6/247 (2%)	HMOX1, AHNAK, RRAS, ITPR3, RHOU, ITGA3
Hepatic Cholestasis	0.675	0.0282	4/142 (3%)	GCGR, PRKAR2B, CD14, ATP8B1
Chronic Myeloid Leukemia Signaling	0.659	0.0291	3/103 (3%)	PIK3R3, RRAS, CDKN1A
IL-6 Signaling	0.65	0.0306	3/98 (3%)	COL1A1, RRAS, CD14
CNTF Signaling	0.642	0.0364	2/55 (4%)	PIK3R3, RRAS
Semaphorin Signaling in Neurons	0.642	0.0385	2/52 (4%)	CFL1, RHOU
ATM Signaling	0.642	0.037	2/54 (4%)	GADD45A, CDKN1A
Endometrial Cancer Signaling	0.642	0.0364	2/55 (4%)	PIK3R3, RRAS
Bile Acid Biosynthesis	0.642	0.0385	2/52 (4%)	ADH7, ALDH1A1
IL-2 Signaling	0.63	0.0357	2/56 (4%)	PIK3R3, RRAS
Lymphotoxin β Receptor Signaling	0.618	0.0351	2/57 (4%)	PIK3R3, VCAM1
Amyotrophic Lateral Sclerosis Signaling	0.616	0.0297	3/101 (3%)	CAPN5, PIK3R3, PROK1
Phenylalanine, Tyrosine and Tryptophan Biosynthesis	0.612	0.0625	1/16 (6%)	ENO2
IGF-1 Signaling	0.608	0.0288	3/104 (3%)	PIK3R3, PRKAR2B, RRAS
Thrombopoietin Signaling	0.606	0.0339	2/59 (3%)	PIK3R3, RRAS
Cell Cycle: G1/S Checkpoint Regulation	0.606	0.0333	2/60 (3%)	CDKN1A, CDKN2B
Neuropathic Pain Signaling In Dorsal Horn Neurons	0.599	0.0291	3/103 (3%)	PIK3R3, PRKAR2B, ITPR3
Role of BRCA1 in DNA Damage Response	0.595	0.0339	2/59 (3%)	GADD45A, CDKN1A
Cholecystokinin/Gastrin-mediated Signaling	0.591	0.0297	3/101 (3%)	RRAS, ITPR3, RHOU
Butanoate Metabolism	0.584	0.0351	2/57 (4%)	ALDH1A1, ABAT
Propanoate Metabolism	0.584	0.0351	2/57 (4%)	ALDH1A1, ABAT
Synaptic Long Term Potentiation	0.568	0.0286	3/105 (3%)	PRKAR2B, RRAS, ITPR3
Glyoxylate and Dicarboxylate Metabolism	0.568	0.0556	1/18 (6%)	MTHFD2
Cardiomyocyte Differentiation via BMP Receptors	0.568	0.05	1/20 (5%)	BMPR1B
Ascorbate and Aldarate Metabolism	0.568	0.0556	1/18 (6%)	ALDH1A1
Myc Mediated Apoptosis Signaling	0.563	0.0328	2/61 (3%)	PIK3R3, RRAS
CXCR4 Signaling	0.56	0.025	4/160 (3%)	PIK3R3, RRAS, ITPR3, RHOU
Estrogen-Dependent Breast Cancer Signaling	0.553	0.0308	2/65 (3%)	PIK3R3, RRAS
One Carbon Pool by Folate	0.548	0.0526	1/19 (5%)	MTHFD2
Mitotic Roles of Polo-Like Kinase	0.543	0.0312	2/64 (3%)	PLK2, PRC1
Dendritic Cell Maturation	0.536	0.0225	4/178 (2%)	PIK3R3, COL1A1, COL18A1, COL3A1
IL-15 Signaling	0.534	0.0303	2/66 (3%)	PIK3R3, RRAS
ERK5 Signaling	0.534	0.0317	2/63 (3%)	RRAS, EGF
Role of MAPK Signaling in the Pathogenesis of Influenza	0.534	0.0323	2/62 (3%)	RRAS, PLA2G7
GM-CSF Signaling	0.534	0.0303	2/66 (3%)	PIK3R3, RRAS
Role of JAK1 and JAK3 in γc Cytokine Signaling	0.524	0.0303	2/66 (3%)	PIK3R3, RRAS
Glucocorticoid Receptor Signaling	0.521	0.0214	6/280 (2%)	PIK3R3, VCAM1, RRAS, ANXA1, CDKN1A, CD163
Pantothenate and CoA Biosynthesis	0.512	0.0476	1/21 (5%)	BCAT1
Biosynthesis of Steroids	0.512	0.0476	1/21 (5%)	NQO1
C21-Steroid Hormone Metabolism	0.512	0.0476	1/21 (5%)	HSD11B2
Angiopoietin Signaling	0.506	0.0282	2/71 (3%)	PIK3R3, RRAS
Pyruvate Metabolism	0.497	0.0303	2/66 (3%)	PKM2, ALDH1A1
Glycosphingolipid Biosynthesis - Globoseries	0.495	0.0455	1/22 (5%)	ST8SIA4
Differential Regulation of Cytokine Production in Intestinal Epithelial Cells by IL-17A and IL-17F	0.495	0.0455	1/22 (5%)	LCN2
Erythropoietin Signaling	0.488	0.027	2/74 (3%)	PIK3R3, RRAS
Hypoxia Signaling in the Cardiovascular System	0.488	0.0294	2/68 (3%)	NQO1, HIF1A
14-3-3-mediated Signaling	0.485	0.0254	3/118 (3%)	PIK3R3, RRAS, TUBB2B
CD28 Signaling in T Helper Cells	0.485	0.024	3/125 (2%)	PIK3R3, ARPC1B, ITPR3
P2Y Purigenic Receptor Signaling Pathway	0.485	0.0244	3/123 (2%)	PIK3R3, PRKAR2B, RRAS
RAR Activation	0.482	0.0231	4/173 (2%)	PIK3R3, ADH7, ALDH1A1, PRKAR2B
IL-10 Signaling	0.48	0.0278	2/72 (3%)	HMOX1, CD14
Agrin Interactions at Neuromuscular Junction	0.48	0.0294	2/68 (3%)	RRAS, ITGA3
IL-4 Signaling	0.48	0.0286	2/70 (3%)	PIK3R3, RRAS
Glycosphingolipid Biosynthesis - Neolactoseries	0.479	0.0435	1/23 (4%)	ST8SIA4
Fatty Acid Metabolism	0.479	0.0254	3/118 (3%)	ADH7, ALDH1A1, CYP51A1
Neurotrophin/TRK Signaling	0.472	0.0278	2/72 (3%)	PIK3R3, RRAS
Glycine, Serine and Threonine Metabolism	0.472	0.029	2/69 (3%)	ABP1, GATM
Tyrosine Metabolism	0.472	0.029	2/69 (3%)	ADH7, ABP1
Basal Cell Carcinoma Signaling	0.464	0.0278	2/72 (3%)	WNT7B, BMP3
Chemokine Signaling	0.464	0.0286	2/70 (3%)	CFL1, RRAS
Calcium Signaling	0.461	0.0209	4/191 (2%)	TPM1, CHRNA4, PRKAR2B, ITPR3
Cardiac Hypertrophy Signaling	0.461	0.0216	5/231 (2%)	ADRA2A, PIK3R3, PRKAR2B, RRAS, RHOU
Role of NFAT in Regulation of the Immune Response	0.456	0.0212	4/189 (2%)	CSNK1E, PIK3R3, RRAS, ITPR3
CREB Signaling in Neurons	0.456	0.0213	4/188 (2%)	PIK3R3, PRKAR2B, RRAS, ITPR3
IL-3 Signaling	0.456	0.0274	2/73 (3%)	PIK3R3, RRAS
Small Cell Lung Cancer Signaling	0.456	0.0235	2/85 (2%)	PIK3R3, CDKN2B
Glycosphingolipid Biosynthesis - Ganglioseries	0.45	0.04	1/25 (4%)	ST8SIA4
Linoleic Acid Metabolism	0.448	0.0278	2/72 (3%)	PLA2G7, CYP51A1
IL-17 Signaling	0.448	0.027	2/74 (3%)	PIK3R3, RRAS
Prolactin Signaling	0.44	0.026	2/77 (3%)	PIK3R3, RRAS
Leptin Signaling in Obesity	0.44	0.0263	2/76 (3%)	PIK3R3, PRKAR2B
Synaptic Long Term Depression	0.437	0.0229	3/131 (2%)	RRAS, ITPR3, PLA2G7
Phospholipid Degradation	0.426	0.0267	2/75 (3%)	HMOX1, PLA2G7
Role of NFAT in Cardiac Hypertrophy	0.423	0.0208	4/192 (2%)	PIK3R3, PRKAR2B, RRAS, ITPR3
LXR/RXR Activation	0.419	0.0241	2/83 (2%)	APOC1, CD14
Role of Wnt/GSK-3β Signaling in the Pathogenesis of Influenza	0.412	0.025	2/80 (3%)	CSNK1E, WNT7B
Androgen and Estrogen Metabolism	0.412	0.026	2/77 (3%)	UGT1A8 (includes others), HSD11B2
IL-15 Production	0.411	0.0333	1/30 (3%)	FRK
Cyclins and Cell Cycle Regulation	0.405	0.0227	2/88 (2%)	CDKN1A, CDKN2B
Sonic Hedgehog Signaling	0.4	0.0323	1/31 (3%)	PRKAR2B
Circadian Rhythm Signaling	0.377	0.0303	1/33 (3%)	CSNK1E
EIF2 Signaling	0.373	0.0217	2/92 (2%)	PIK3R3, RRAS
FGF Signaling	0.367	0.0233	2/86 (2%)	PIK3R3, FGFR2
FXR/RXR Activation	0.361	0.0235	2/85 (2%)	SDC1, FETUB
Role of CHK Proteins in Cell Cycle Checkpoint Control	0.357	0.0286	1/35 (3%)	CDKN1A
Inhibition of Angiogenesis by TSP1	0.357	0.0303	1/33 (3%)	SDC1
MIF-mediated Glucocorticoid Regulation	0.357	0.027	1/37 (3%)	CD14
Factors Promoting Cardiogenesis in Vertebrates	0.349	0.0217	2/92 (2%)	BMPR1B, BMP3
IL-9 Signaling	0.348	0.0263	1/38 (3%)	PIK3R3
Oncostatin M Signaling	0.348	0.0294	1/34 (3%)	RRAS
TWEAK Signaling	0.348	0.0263	1/38 (3%)	TNFRSF12A
Interferon Signaling	0.348	0.0294	1/34 (3%)	IFIT3
Cell Cycle Regulation by BTG Family Proteins	0.339	0.0278	1/36 (3%)	BTG1
IL-17A Signaling in Fibroblasts	0.339	0.0256	1/39 (3%)	LCN2
G Beta Gamma Signaling	0.338	0.0198	2/101 (2%)	PRKAR2B, RRAS
Apoptosis Signaling	0.338	0.0213	2/94 (2%)	CAPN5, RRAS
Nitrogen Metabolism	0.33	0.0278	1/36 (3%)	ASNS
Glycerolipid Metabolism	0.317	0.0215	2/93 (2%)	ADH7, ALDH1A1
Cdc42 Signaling	0.311	0.0182	3/165 (2%)	ARPC1B, CFL1, ITGA3
Docosahexaenoic Acid (DHA) Signaling	0.305	0.0244	1/41 (2%)	PIK3R3
Phenylalanine Metabolism	0.305	0.0256	1/39 (3%)	ABP1
Pentose and Glucuronate Interconversions	0.305	0.0256	1/39 (3%)	UGT1A8 (includes others)
T Cell Receptor Signaling	0.297	0.0194	2/103 (2%)	PIK3R3, RRAS
MIF Regulation of Innate Immunity	0.29	0.0222	1/45 (2%)	CD14
Nicotinate and Nicotinamide Metabolism	0.288	0.0202	2/99 (2%)	ADH7, BST1
Natural Killer Cell Signaling	0.27	0.019	2/105 (2%)	PIK3R3, RRAS
Fc Epsilon RI Signaling	0.27	0.019	2/105 (2%)	PIK3R3, RRAS
Thyroid Cancer Signaling	0.269	0.0222	1/45 (2%)	RRAS
N-Glycan Biosynthesis	0.269	0.0227	1/44 (2%)	ST6GAL1
iCOS-iCOSL Signaling in T Helper Cells	0.258	0.0174	2/115 (2%)	PIK3R3, ITPR3
Corticotropin Releasing Hormone Signaling	0.246	0.0169	2/118 (2%)	PRKAR2B, ITPR3
GABA Receptor Signaling	0.245	0.0208	1/48 (2%)	ABAT
Chondroitin Sulfate Biosynthesis	0.239	0.0204	1/49 (2%)	HS3ST1
Toll-like Receptor Signaling	0.239	0.0196	1/51 (2%)	CD14
Cysteine Metabolism	0.239	0.0204	1/49 (2%)	HS3ST1
Keratan Sulfate Biosynthesis	0.228	0.0196	1/51 (2%)	HS3ST1
Type II Diabetes Mellitus Signaling	0.228	0.0155	2/129 (2%)	PIK3R3, PKM2
PKCθ Signaling in T Lymphocytes	0.224	0.0153	2/131 (2%)	PIK3R3, RRAS
Phototransduction Pathway	0.218	0.0179	1/56 (2%)	PRKAR2B
Role of IL-17A in Arthritis	0.213	0.0167	1/60 (2%)	PIK3R3
